# Supplementary material for: Evaluating the effect of Neoadjuvant chemotherapy for esophageal Cancer using the RECIST system with shorter-axis measurements: a retrospective multicenter study
Source: BMC Cancer. 2021 Sep 9;21:1008. doi: 10.1186/s12885-021-08747-y (PMC8428108; doi:10.1186/s12885-021-08747-y)
Supplement: Supplementary file 2 — Additional file 2. [file 12885_2021_8747_MOESM2_ESM.xlsx]

## Sheet: Sheet1
Case	pre chemo sagital (mm)	pre chemo longest diameter (mm)	pre cehmo shorter axis (mm)	post chemo sagital (mm)	post chemo longest diameter (mm)	post shorter axis (mm)	reduction rate of sagital (%)	reduction rate of longest daimeter (%)	RECIST (longest diameter)	reduction rate of short axis (%)	RECIST (shorter axis)	Tumor Regression Grade	Tumor Regression Grade (0-1a:ineffective, 1b-3:effective)	OS(day)	OS(month)	OS(year)	DFS(day)	DFS(month)	DFS(year)	recurrence	censoring OS	censoring DFS	age	Gender	main location1	main location2	cT	clin No of meta LN	cN	cM	cStage	pT	patho No meta LN	pN	pM	pStage	path stage	pCur	NAC 3	pathology	pathology2	ASAPS	PS	PS0: 1-2	CDc≥II	CDc≥IIIb
C59	52	26.2	22.8	32	25.4	19.8	-38.4615	-3.05344	SD	-13.1579	SD	1a	ineffective	764	25.4667	2.09315	203	6.76667	0.556164	rec	0	0	72	M	Lt	Lt-Ae	cT1b	2	N1	M0	ⅡB	pT2	3	N2	M0	ⅢA	III	A	taxane	SCC	SCC	3	PS1	PS1-2	non	non
C48	17.5	16	9.7	19.5	15	9.1	11.4286	-6.25	SD	-6.18557	SD	1a	ineffective	2994	99.8	8.20274	2994	99.8	8.20274	non	1	1	65	M	Ut	Ce-Ut	cT1b	2	N1	M0	ⅡB	pT1b	1	N1	M0	ⅡB	II	A	platium	SCC	SCC	2	PS0	PS0	yes	non
T51	27	10.9	8.2	23.5	14.6	13.6	-12.963	33.945	PD	65.8537	PD	1a	ineffective	1120	37.3333	3.06849	1120	37.3333	3.06849	non	1	1	68	M	Lt	Lt-Ae	cT2	1	N1	M0	ⅡB	pT2	0	N0	M0	ⅠB	0-I	A	platium	SCC	SCC	2	PS0	PS0	non	non
C36	50	16.5	9.4	50.5	14.1	12.6	1	-14.5455	SD	34.0426	PD	1a	ineffective	155	5.16667	0.424658	118	3.93333	0.323288	rec	0	0	70	M	Mt	Mt	cT2	1	N1	M0	ⅡB	pT2	1	N1	M0	ⅡB	II	A	platium	SCC	SCC	2	PS0	PS0	yes	yes
T03	38	12.2	4.9	28	14.9	5.6	-26.3158	22.1311	PD	14.2857	SD	1a	ineffective	3829	127.633	10.4904	3829	127.633	10.4904	non	1	1	67	M	Ut	Ce-Ut	cT2	3	N2	M0	ⅢA	pT1b	0	N1	M0	ⅡB	II	A	platium	SCC	SCC	2	PS0	PS0	yes	yes
C33	41.5	27.2	23.2	33.5	28.8	22.5	-19.2771	5.88235	SD	-3.01724	SD	0	ineffective	3393	113.1	9.29589	3393	113.1	9.29589	non	1	1	69	M	Lt	Lt-Ae	cT2	0	N0	M0	ⅠB	pT2	0	N0	M0	ⅠB	0-I	A	platium	SCC	SCC	2	PS0	PS0	non	non
K110	35	18.7	17.2	30	16.8	14.6	-14.2857	-10.1604	SD	-15.1163	SD	1a	ineffective	328	10.9333	0.89863	249	8.3	0.682192	rec	0	0	57	M	Mt	Mt	cT2	0	N0	M0	ⅠB	pT3	5	N2	M0	ⅢB	III	A	platium	SCC	SCC	2	PS0	PS0	yes	non
C69	32	19.9	16.1	25.5	17.3	14.8	-20.3125	-13.0653	SD	-8.07453	SD	2	effective	1188	39.6	3.25479	1188	39.6	3.25479	non	1	1	79	M	Ut	Ce-Ut	cT2	1	N1	M0	ⅡB	pT1b	1	N1	M0	ⅡB	II	A	platium	SCC	SCC	1	PS0	PS0	yes	non
K31	30	25.7	22.4	30	22.1	16.4	0	-14.0078	SD	-26.7857	SD	2	effective	1241	41.3667	3.4	246	8.2	0.673973	rec	0	0	72	M	Ut	Ce-Ut	cT2	3	N2	M1(104)	IV	pT2	3	N2	M1(104)	IV	Ⅳ	B	taxane	SCC	SCC	2	PS0	PS0	non	non
K8	30	8.5	8.5	30	7.9	5.6	0	-7.05882	SD	-34.1176	PR	1a	ineffective	2234	74.4667	6.12055	2234	74.4667	6.12055	non	1	1	73	M	Ut	Ce-Ut	cT2	2	N1	M0	ⅡB	pT1b	0	N0	M0	ⅠA	0-I	A	taxane	SCC	SCC	2	PS0	PS0	yes	non
K7	35	21.8	14.8	35	19.6	9.8	0	-10.0917	SD	-33.7838	PR	1a	ineffective	530	17.6667	1.45205	119	3.96667	0.326027	rec	0	0	59	M	Lt	Lt-Ae	cT2	4	N2	M1(11p)	IV	pT2	6	N2	M0	ⅢA	III	A	taxane	SCC	SCC	2	PS0	PS0	non	non
T05	28	17	10	16	14.3	11.8	-42.8571	-15.8824	SD	18	SD	1a	ineffective	1524	50.8	4.17534	201	6.7	0.550685	rec	0	0	69	M	Ut	Ce-Ut	cT2	0	N0	M0	ⅠB	pT1b	2	N1	M0	ⅡB	II	B	platium	SCC	SCC	1	PS0	PS0	non	non
K45	35	26.7	16.3	30	18.5	14.9	-14.2857	-30.7116	PR	-8.58896	SD	1a	ineffective	598	19.9333	1.63836	447	14.9	1.22466	rec	0	0	80	M	Mt	Mt	cT2	2	N1	M0	ⅡB	pT2	7	N3	M0	ⅢC	III	B	taxane	SCC	SCC	1	PS1	PS1-2	yes	non
T44	25	6.8	5.1	16.5	7.2	3.4	-34	5.88235	SD	-33.3333	PR	1b	effective	467	15.5667	1.27945	134	4.46667	0.367123	rec	0	0	76	M	Ut	Ce-Ut	cT2	2	N1	M1(104)	Ⅳ	pT2	4	N2	M1(104)	IV	Ⅳ	B	platium	SCC	SCC	2	PS0	PS0	non	non
K138	26.6	30.7	21.2	20	26.4	13	-24.812	-14.0065	SD	-38.6792	PR	1b	effective	414	13.8	1.13425	414	13.8	1.13425	non	1	1	76	F	Lt	Lt-Ae	cT2	0	N0	M0	ⅠB	pT2	6	N2	M0	ⅢA	III	A	platium	SCC	SCC	2	PS0	PS0	yes	non
T55	82.5	6.4	7	51	5.7	5	-38.1818	-10.9375	SD	-28.5714	SD	1b	effective	1115	37.1667	3.05479	1115	37.1667	3.05479	non	1	1	66	M	Ut	Ce-Ut	cT2	2	N1	M0	ⅡB	pT2	0	N0	M0	ⅠB	0-I	A	platium	SCC	SCC	2	PS1	PS1-2	non	non
K15	45	14.2	10	40	8.4	7.2	-11.1111	-40.8451	PR	-28	SD	1a	ineffective	1672	55.7333	4.58082	260	8.66667	0.712329	rec	0	0	65	M	Mt	Mt	cT2	4	N2	M0	ⅢA	pT1b	2	N1	M0	ⅡB	II	A	taxane	basaloid	other	2	PS0	PS0	yes	non
K75	95	21.4	9.6	35	15.1	13.1	-63.1579	-29.4393	SD	36.4583	PD	1a	ineffective	329	10.9667	0.90137	329	10.9667	0.90137	non	0	0	72	M	Mt	Mt	cT2	2	N1	M0	ⅡB	pT3	3	N2	M0	ⅢB	III	A	taxane	SCC	SCC	2	PS0	PS0	yes	non
K68	25	21.9	18.5	25	12	10.7	0	-45.2055	PR	-42.1622	PR	1a	ineffective	1377	45.9	3.7726	995	33.1667	2.72603	rec	0	0	63	M	Mt	Mt	cT2	1	N1	M0	ⅡB	pT2	1	N1	M0	ⅡB	II	A	taxane	SCC	SCC	2	PS0	PS0	yes	non
C78	37	30	17.6	29	21.7	9.8	-21.6216	-27.6667	SD	-44.3182	PR	2	effective	536	17.8667	1.46849	204	6.8	0.558904	rec	1	0	74	M	Mt	Mt	cT2	3	N2	M0	ⅢA	pT1b	2	N1	M0	ⅡB	II	A	taxane	SCC	SCC	2	PS0	PS0	yes	non
C65	44	23.5	16.6	15.5	22.8	14.9	-64.7727	-2.97872	SD	-10.241	SD	1a	ineffective	76	2.53333	0.208219	76	2.53333	0.208219	non	1	1	57	M	Mt	Mt	cT2	7	N3	M0	ⅢC	pT1b	0	N0	M0	ⅠA	0-I	C	platium	SCC	SCC	3	PS0	PS0	non	non
K116	25	14	13.5	15	14.5	6.3	-40	3.57143	SD	-53.3333	PR	1a	ineffective	604	20.1333	1.65479	319	10.6333	0.873973	rec	0	0	54	M	Ut	Ce-Ut	cT2	0	N0	M0	ⅠB	pT1b	1	N1	M0	ⅡB	II	A	platium	SCC	SCC	2	PS0	PS0	non	non
K37	35	13.9	8.1	15	9.4	7.9	-57.1429	-32.3741	PR	-2.46914	SD	1b	effective	1829	60.9667	5.01096	1829	60.9667	5.01096	non	1	1	75	M	Mt	Mt	cT2	3	N2	M0	ⅢA	pT1b	1	N1	M0	ⅡB	II	A	taxane	SCC	SCC	3	PS1	PS1-2	non	non
T31	25	13.2	10	15.5	10.5	4.9	-38	-20.4545	SD	-51	PR	1a	ineffective	1845	61.5	5.05479	1845	61.5	5.05479	non	1	1	68	M	Lt	Lt-Ae	cT2	1	N1	M0	ⅡB	pT1b	1	N1	M0	ⅡB	II	A	platium	SCC	SCC	3	PS1	PS1-2	yes	non
T26	22	15.9	7.6	16	7.1	5	-27.2727	-55.3459	PR	-34.2105	PR	1a	ineffective	1138	37.9333	3.11781	1138	37.9333	3.11781	non	0	0	76	M	Mt	Mt	cT2	1	N1	M0	ⅡB	pT1b	0	N0	M0	ⅠA	0-I	A	platium	SCC	SCC	3	PS1	PS1-2	yes	non
C51	25.5	31.7	30	22	19.6	9.6	-13.7255	-38.1703	PR	-68	PR	1a	ineffective	2862	95.4	7.8411	2862	95.4	7.8411	non	1	1	74	M	Ae	Lt-Ae	cT2	1	N1	M0	ⅡB	pT2	2	N1	M0	ⅡB	II	A	platium	AC	AC	2	PS0	PS0	yes	non
C47	30.5	21.8	14.9	20	10.3	7.6	-34.4262	-52.7523	PR	-48.9933	PR	1a	ineffective	893	29.7667	2.44658	536	17.8667	1.46849	rec	0	0	61	M	Mt	Mt	cT2	1	N1	M1	Ⅳ	pT1b	2	N1	M1	Ⅳ	Ⅳ	A	platium	SCC	SCC	2	PS0	PS0	yes	non
T61	31	14.1	11.9	19	8.7	4.5	-38.7097	-38.2979	PR	-62.1849	PR	1b	effective	1028	34.2667	2.81644	1028	34.2667	2.81644	non	1	1	75	M	Lt	Lt-Ae	cT2	1	N1	M0	ⅡB	pT1b	1	N1	M0	ⅡB	II	A	platium	basaloid	other	3	PS1	PS1-2	yes	non
K29	45	21.4	18.6	20	13.3	7.7	-55.5556	-37.8505	PR	-58.6022	PR	1a	ineffective	3534	117.8	9.68219	3534	117.8	9.68219	non	1	1	74	M	Mt	Mt	cT2	1	N1	M0	ⅡB	pT1b	1	N1	M0	ⅡB	II	A	taxane	SCC	SCC	2	PS0	PS0	yes	yes
K35	30	20.5	11.3	10	12.1	6.2	-66.6667	-40.9756	PR	-45.1327	PR	1a	ineffective	2085	69.5	5.71233	2085	69.5	5.71233	non	1	1	76	M	Mt	Mt	cT2	4	N2	M0	ⅢA	pT1b	2	N1	M0	ⅡB	II	B	taxane	SCC	SCC	2	PS1	PS1-2	non	non
K86	30.4	17.8	13.7	5	10.7	3.8	-83.5526	-39.8876	PR	-72.2628	PR	1b	effective	2216	73.8667	6.07123	2216	73.8667	6.07123	non	1	1	71	M	Ut	Ce-Ut	cT2	2	N1	M0	ⅡB	pT1b	1	N1	M0	ⅡB	II	A	taxane	SCC	SCC	2	PS0	PS0	non	non
K2	65	30.1	20.8	20	7.8	4.8	-69.2308	-74.0864	PR	-76.9231	PR	0	ineffective	819	27.3	2.24384	444	14.8	1.21644	rec	0	0	80	M	Mt	Mt	cT2	7	N3	M0	ⅢC	pT2	2	N1	M0	ⅡB	II	A	taxane	SCC	SCC	2	PS2	PS1-2	yes	yes
K52	21	9.4	8.7	0	0	0	-100	-100	PR	-100	PR	2	effective	263	8.76667	0.720548	120	4	0.328767	rec	0	0	56	M	Mt	Mt	cT2	2	N1	M1(104)	IV	pT1b	2	N1	M1(104)	IV	Ⅳ	B	taxane	SCC	SCC	1	PS0	PS0	non	non
T59	22	10.1	10	0	0	0	-100	-100	PR	-100	PR	2	effective	1000	33.3333	2.73973	118	3.93333	0.323288	rec	1	0	68	M	Ut	Ce-Ut	cT2	1	N1	M0	ⅡB	pT2	0	N0	M0	ⅠB	0-I	A	platium	SCC	SCC	2	PS1	PS1-2	yes	non
K54	34.2	21	19.9	0	0	0	-100	-100	PR	-100	PR	2	effective	1335	44.5	3.65753	1335	44.5	3.65753	non	0	0	60	M	Ut	Ce-Ut	cT2	3	N2	M1(104)	IV	pTis	1	N1	M1(104)	IV	Ⅳ	A	taxane	SCC	SCC	2	PS0	PS0	yes	yes
K21	45	23	20.3	0	0	0	-100	-100	PR	-100	PR	2	effective	2057	68.5667	5.63562	2057	68.5667	5.63562	non	1	1	75	M	Mt	Mt	cT2	2	N1	M0	ⅡB	pT2	1	N1	M0	ⅡB	II	A	taxane	SCC	SCC	2	PS1	PS1-2	non	non
T54	47	8.4	7.4	0	0	0	-100	-100	PR	-100	PR	2	effective	1107	36.9	3.03288	1107	36.9	3.03288	non	1	1	69	F	Mt	Mt	cT2	1	N1	M0	ⅡB	pT2	0	N0	M0	ⅠB	0-I	A	platium	SCC	SCC	2	PS0	PS0	non	non
K23	20	13.6	7.1	0	0	0	-100	-100	PR	-100	PR	3	effective	295	9.83333	0.808219	295	9.83333	0.808219	non	0	0	67	M	Mt	Mt	cT2	3	N2	M0	ⅢA	pT0	0	N0	M0	0	0-I	A	taxane	SCC	SCC	2	PS0	PS0	yes	non
K145	20	21.5	9.9	0	0	0	-100	-100	PR	-100	PR	3	effective	298	9.93333	0.816438	298	9.93333	0.816438	non	1	1	68	M	Ut	Ce-Ut	cT2	2	N1	M1(104)	IV	pT0	0	N0	M0	0	0-I	A	platium	SCC	SCC	2	PS0	PS0	yes	non
K33	20	12.2	9.1	0	0	0	-100	-100	PR	-100	PR	3	effective	1848	61.6	5.06301	1848	61.6	5.06301	non	1	1	71	M	Mt	Mt	cT2	1	N1	M1(104)	IV	pT0	11	N3	M1(104)	IV	Ⅳ	B	taxane	SCC	SCC	1	PS0	PS0	non	non
T27	49	23.3	6.1	0	0	0	-100	-100	PR	-100	PR	3	effective	1822	60.7333	4.99178	1822	60.7333	4.99178	non	1	1	53	M	Mt	Mt	cT2	2	N1	M0	ⅡB	pT0	0	N0	M0	0	0-I	A	platium	SCC	SCC	2	PS1	PS1-2	yes	non
T97	22	15.1	5	0	10.6	3.3	-100	-29.8013	SD	-34	PR	1b	effective	367	12.2333	1.00548	367	12.2333	1.00548	non	1	1	60	M	Mt	Mt	cT2	2	N2	M1(104)	Ⅳ	pT1b	0	N0	M0	ⅠA	0-I	A	platium	SCC	SCC	2	PS0	PS0	yes	non
K131	40	26.7	18.3	0	32.2	28.3	-100	20.5993	PD	54.6448	PD	0	ineffective	795	26.5	2.17808	795	26.5	2.17808	non	1	1	65	M	Lt	Lt-Ae	cT2	3	N2	M0	ⅢA	pT1a	2	N1	M0	ⅡB	II	B	taxane	SCC	SCC	2	PS0	PS0	yes	yes
C21	13.5	14.6	13	11.5	12.4	10.8	-14.8148	-15.0685	SD	-16.9231	SD	2	effective	1702	56.7333	4.66301	1702	56.7333	4.66301	non	1	1	75	M	Ut	Ce-Ut	cT2	1	N1	M0	ⅡB	pTis	0	N0	M0	0	0-I	A	platium	SCC	SCC	2	PS1	PS1-2	yes	yes
C26	14	20.1	11.6	6.5	14.9	9.3	-53.5714	-25.8706	SD	-19.8276	SD	3	effective	3505	116.833	9.60274	3505	116.833	9.60274	non	1	1	60	M	Ut	Ce-Ut	cT2	0	N0	M0	ⅠB	pT0	0	N0	M0	0	0-I	A	platium	SCC	SCC	2	PS0	PS0	non	non
T102	15.5	22.7	9.1	12.5	8	2.9	-19.3548	-64.7577	PR	-68.1319	PR	2	effective	262	8.73333	0.717808	262	8.73333	0.717808	non	1	1	62	M	Mt	Mt	cT2	0	N0	M0	ⅠB	pT2	0	N0	M0	ⅠB	0-I	A	platium	SCC	SCC	2	PS1	PS1-2	non	non
T62	17	7.4	5.6	0	0	0	-100	-100	PR	-100	PR	2	effective	933	31.1	2.55616	933	31.1	2.55616	non	1	1	61	F	Ut	Ce-Ut	cT2	1	N1	M0	ⅡB	pT1b	1	N1	M1(104)	IV	Ⅳ	B	platium	SCC	SCC	2	PS1	PS1-2	yes	non
T92	15	11.1	6	0	0	0	-100	-100	PR	-100	PR	1a	ineffective	363	12.1	0.994521	363	12.1	0.994521	non	1	1	62	M	Mt	Mt	cT2	2	N1	M0	ⅡB	pT1a	2	N1	M0	ⅡB	II	C	platium	SCC	SCC	2	PS0	PS0	non	non
T95	16	11.8	3.6	0	0	0	-100	-100	PR	-100	PR	1a	ineffective	356	11.8667	0.975342	356	11.8667	0.975342	non	1	1	78	M	Mt	Mt	cT2	2	N1	M0	ⅡB	pT1b	3	N2	M0	ⅢA	III	B	platium	SCC	SCC	2	PS1	PS1-2	non	yes
C60	60.5	34.2	28.5	99.5	46.3	38.8	64.4628	35.3801	PD	36.1404	PD	1a	ineffective	1167	38.9	3.19726	846	28.2	2.31781	rec	0	0	73	M	Lt	Lt-Ae	cT3	3	N2	M0	ⅢB	pT3	0	N0	M0	ⅡA	II	A	platium	SCC	SCC	2	PS0	PS0	non	non
K149	50	24.9	20.4	65	31.6	27.9	30	26.9076	PD	36.7647	PD	1a	ineffective	115	3.83333	0.315068	0	0	0	遺残	0	0	73	M	Lt	Lt-Ae	cT3	0	N0	M0	ⅡA	pT3	11	N3	M0	IIIC	III	C	platium	SCC	SCC	3	PS0	PS0	non	non
K69	69	30	14.6	80	36.4	22.6	15.942	21.3333	PD	54.7945	PD	1b	effective	2087	69.5667	5.71781	1896	63.2	5.19452	non	1	1	53	M	Lt	Lt-Ae	cT3	2	N1	M0	ⅢA	pT3	2	N1	M0	ⅢA	III	A	taxane	SCC	SCC	1	PS0	PS0	non	non
T09	44	22.5	3.9	43	23.4	8.1	-2.27273	4	SD	107.692	PD	1a	ineffective	520	17.3333	1.42466	395	13.1667	1.08219	rec	0	0	59	M	Mt	Mt	cT3	3	N2	M1(104)	Ⅳ	pT3	2	N1	M0	ⅢA	III	B	platium	SCC	SCC	2	PS0	PS0	non	non
C70	44.5	46	32.8	68	57.1	30.4	52.809	24.1304	PD	-7.31707	SD	0	ineffective	428	14.2667	1.1726	428	14.2667	1.1726	non	1	1	82	F	Lt	Lt-Ae	cT3	4	N2	M0	ⅢB	pT3	0	N0	M0	ⅡA	II	A	platium	SCC	SCC	2	PS1	PS1-2	yes	non
C39	52.5	36.5	26.2	71.5	38.9	30.5	36.1905	6.57534	SD	16.4122	SD	1a	ineffective	132	4.4	0.361644	76	2.53333	0.208219	rec	0	0	68	M	Mt	Mt	cT3	4	N2	M0	ⅢB	pT4b	24	N3	M1	Ⅳ	Ⅳ	C	platium	SCC	SCC	2	PS1	PS1-2	yes	non
K44	65	33.2	21.1	65	37.1	28.8	0	11.747	SD	36.4929	PD	1a	ineffective	1607	53.5667	4.40274	1424	47.4667	3.90137	rec	0	0	73	M	Mt	Mt	cT3	5	N2	M0	ⅢB	pT3	0	N0	M0	ⅡA	II	A	taxane	SCC	SCC	3	PS2	PS1-2	non	non
T82	46	19.5	7.5	45	20.8	10.2	-2.17391	6.66667	SD	36	PD	0	ineffective	235	7.83333	0.643836	0	0	0	遺残	0	0	65	M	Mt	Mt	cT3	1	N1	M0	ⅢA	pT4b	1	N1	M0	ⅢC	III	C	platium	SCC	SCC	2	PS0	PS0	yes	non
T93	77	11.7	7.5	61	21.5	7.3	-20.7792	83.7607	PD	-2.66667	SD	1a	ineffective	417	13.9	1.14247	255	8.5	0.69863	rec	1	0	64	M	Lt	Lt-Ae	cT3	4	N2	M0	ⅢB	pT3	15	N3	M1(11p)	Ⅳ	Ⅳ	B	platium	SCC	SCC	2	PS1	PS1-2	non	non
T50	57	31.7	7.6	58	30.3	10.7	1.75439	-4.4164	SD	40.7895	PD	1a	ineffective	481	16.0333	1.31781	132	4.4	0.361644	rec	0	0	60	M	Lt	Lt-Ae	cT3	5	N2	M0	ⅢB	pT3	7	N3	M0	ⅢC	III	B	platium	SCC	SCC	2	PS0	PS0	yes	non
K36	42	22.3	15	40	23.8	20	-4.7619	6.72646	SD	33.3333	PD	1a	ineffective	388	12.9333	1.06301	209	6.96667	0.572603	rec	0	0	68	M	Ut	Ce-Ut	cT3	1	N1	M0	ⅢA	pT2	1	N1	M0	ⅡB	II	A	taxane	SCC	SCC	1	PS0	PS0	non	non
K103	65	32.3	28.2	65	40.8	29.8	0	26.3158	PD	5.67376	SD	1a	ineffective	729	24.3	1.99726	379	12.6333	1.03836	rec	0	0	63	M	Lt	Lt-Ae	cT3	0	N0	M0	ⅡA	pT4a	0	N0	M0	ⅢA	III	A	platium	SCC	SCC	2	PS0	PS0	non	non
K146	45	30.2	27.1	50	33.3	28	11.1111	10.2649	SD	3.32103	SD	3	effective	272	9.06667	0.745205	272	9.06667	0.745205	non	1	1	62	M	Lt	Lt-Ae	cT3	3	N2	M1(101)	IV	pT0	0	N0	M0	0	0-I	A	platium	adeno	AC	2	PS1	PS1-2	non	non
K132	60	27.8	17.3	50	27.8	25.4	-16.6667	0	SD	46.8208	PD	1a	ineffective	273	9.1	0.747945	92	3.06667	0.252055	rec	0	0	65	M	Mt	Mt	cT3	4	N2	M1(aoP)	IV	pT3	15	N3	M1(104)	IV	Ⅳ	B	platium	SCC	SCC	3	PS0	PS0	non	non
C58	68.5	44.5	25.1	77.5	39.7	29.6	13.1387	-10.7865	SD	17.9283	SD	1a	ineffective	532	17.7333	1.45753	90	3	0.246575	rec	0	0	56	M	Lt	Lt-Ae	cT3	3	N2	M0	ⅢB	pT3	3	N2	M0	ⅢB	III	A	platium	SCC	SCC	1	PS0	PS0	yes	non
K100	70	46.3	33.9	70	61.4	30.3	0	32.6134	PD	-10.6195	SD	0	ineffective	94	3.13333	0.257534	77	2.56667	0.210959	rec	0	0	71	M	Lt	Lt-Ae	cT3	2	N1	M0	ⅢA	pT3	17	N3	M1LN	IV	Ⅳ	B	taxane	SCC	SCC	2	PS0	PS0	non	non
C14	78	29.9	18.3	62.5	32.2	25.1	-19.8718	7.69231	SD	37.1585	PD	1a	ineffective	305	10.1667	0.835616	118	3.93333	0.323288	rec	0	0	67	M	Mt	Mt	cT3	2	N1	M0	ⅢA	pT3	4	N2	M0	ⅢB	III	A	platium	SCC	SCC	2	PS0	PS0	yes	non
C7	55.9	38.8	33.9	68.9	43.6	28.7	23.2558	12.3711	SD	-15.3392	SD	1a	ineffective	2973	99.1	8.14521	2973	99.1	8.14521	non	1	1	51	M	Lt	Lt-Ae	cT3	2	N1	M0	ⅢA	pT2	1	N1	M0	ⅡB	II	A	platium	SCC	SCC	2	PS0	PS0	non	non
K30	80	21.1	20.3	50	28.9	27.3	-37.5	36.9668	PD	34.4828	PD	1a	ineffective	122	4.06667	0.334247	0	0	0	遺残	0	0	58	M	Ut	Ce-Ut	cT3	1	N1	M0	ⅢA	pT4b	4	N2	M0	ⅢC	III	C	taxane	SCC	SCC	2	PS0	PS0	yes	non
K11	75	30.7	23.7	80	30.6	25.5	6.66667	-0.325733	SD	7.59494	SD	1a	ineffective	115	3.83333	0.315068	113	3.76667	0.309589	rec	0	0	71	M	Lt	Lt-Ae	cT3	1	N1	M0	ⅢA	pT3	1	N1	M1(11p)	IV	Ⅳ	B	taxane	SCC	SCC	1	PS0	PS0	yes	yes
K134	45	27.4	15.8	45	24.3	20.3	0	-11.3139	SD	28.481	PD	1b	effective	623	20.7667	1.70685	623	20.7667	1.70685	non	1	1	72	M	Lt	Lt-Ae	cT3	1	N1	M0	ⅢA	pT2	0	N0	M0	ⅠB	0-I	A	platium	SCC	SCC	2	PS0	PS0	non	non
C16	71	32.2	26.4	86	29.4	26.8	21.1268	-8.69565	SD	1.51515	SD	0	ineffective	774	25.8	2.12055	533	17.7667	1.46027	rec	0	0	58	M	Mt	Mt	cT3	2	N1	M0	ⅢA	pT3	1	N1	M0	ⅢA	III	C	platium	adeno	AC	1	PS0	PS0	yes	non
K3	60	31.1	21.9	60	32.3	23.6	0	3.85852	SD	7.76256	SD	1a	ineffective	1512	50.4	4.14247	265	8.83333	0.726027	rec	0	0	69	M	Mt	Mt	cT3	3	N2	M0	ⅢB	pT3	5	N2	M0	ⅢB	III	B	taxane	SCC	SCC	2	PS0	PS0	non	non
C49	82.5	34.7	33.4	71.5	40.1	36.9	-13.3333	15.562	SD	10.479	SD	1a	ineffective	640	21.3333	1.75342	207	6.9	0.567123	rec	0	0	73	M	Mt	Mt	cT3	4	N2	M0	ⅢB	pT4b	2	N1	M0	ⅢC	III	C	platium	SCC	SCC	2	PS1	PS1-2	yes	non
C76	37.7	25.8	23.5	33.2	27.2	27	-11.9363	5.42636	SD	14.8936	SD	1a	ineffective	810	27	2.21918	810	27	2.21918	non	1	1	60	M	Ae	Lt-Ae	cT3	3	N2	M0	ⅢB	pT2	14	N3	M0	ⅢC	III	A	taxane	adeno	AC	1	PS0	PS0	non	non
K120	65	31.2	27.4	55	34.8	30	-15.3846	11.5385	SD	9.48905	SD	1a	ineffective	421	14.0333	1.15342	153	5.1	0.419178	rec	0	0	54	M	Mt	Mt	cT3	2	N1	M0	ⅢA	pT4a	3	N2	M0	ⅢC	III	B	platium	SCC	SCC	3	PS0	PS0	non	non
K106	66	23	19	50	27.4	20.8	-24.2424	19.1304	SD	9.47368	SD	1a	ineffective	949	31.6333	2.6	0	0	0	遺残	0	0	60	F	Mt	Mt	cT3	3	N2	M0	ⅢB	pT4a	4	N2	M0	ⅢC	III	C	taxane	SCC	SCC	1	PS0	PS0	non	non
K84	100	37	24.8	100	36.5	24.8	0	-1.35135	SD	0	SD	1a	ineffective	2109	70.3	5.77808	2109	70.3	5.77808	non	1	1	68	F	Mt	Mt	cT3	4	N2	M0	ⅢB	pT3	0	N0	M0	ⅡA	II	A	taxane	SCC	SCC	2	PS1	PS1-2	non	non
K49	50	39.7	24.2	50	37.1	24.7	0	-6.54912	SD	2.06612	SD	1a	ineffective	261	8.7	0.715068	55	1.83333	0.150685	rec	0	0	69	F	Mt	Mt	cT3	3	N2	M0	ⅢB	pT3	5	N2	M1(104)	IV	Ⅳ	B	taxane	SCC	SCC	2	PS0	PS0	non	non
C35	40.5	44.9	28.6	45	37.6	28.8	11.1111	-16.2584	SD	0.699301	SD	1a	ineffective	341	11.3667	0.934247	246	8.2	0.673973	rec	0	0	72	M	Ae	Lt-Ae	cT3	1	N1	M0	ⅢA	pT3	0	N0	M0	ⅡA	II	A	platium	SCC	SCC	1	PS0	PS0	yes	non
T01	36	29.7	12.5	32	28.6	13.2	-11.1111	-3.7037	SD	5.6	SD	1a	ineffective	4062	135.4	11.1288	4062	135.4	11.1288	non	1	1	61	M	Lt	Lt-Ae	cT3	3	N2	M0	ⅢB	pT3	2	N1	M0	ⅢA	III	B	platium	SCC	SCC	2	PS1	PS1-2	yes	non
K12	50	27.4	17.8	45	26	18.5	-10	-5.10949	SD	3.93258	SD	1a	ineffective	212	7.06667	0.580822	166	5.53333	0.454795	rec	0	0	76	M	Mt	Mt	cT3	1	N1	M0	ⅢA	pT3	0	N0	M0	ⅡA	II	A	taxane	SCC	SCC	2	PS1	PS1-2	non	non
K148	39	24.8	21.4	39	23.2	20.2	0	-6.45161	SD	-5.60748	SD	1b	effective	241	8.03333	0.660274	241	8.03333	0.660274	non	1	1	55	M	Ut	Ce-Ut	cT3	0	N0	M0	ⅡA	pT3	1	N1	M0	ⅢA	III	B	platium	SCC	SCC	2	PS0	PS0	non	non
K122	45	28.3	24.9	45	27.5	22.3	0	-2.82686	SD	-10.4418	SD	1a	ineffective	378	12.6	1.03562	262	8.73333	0.717808	rec	0	0	75	F	Lt	Lt-Ae	cT3	3	N2	M0	ⅢB	pT3	13	N3	M0	IIIC	III	C	platium	SCC	SCC	2	PS0	PS0	yes	yes
C4	66.3	34.8	20.8	65	32.1	19.7	-1.96078	-7.75862	SD	-5.28846	SD	1a	ineffective	502	16.7333	1.37534	106	3.53333	0.290411	rec	0	0	66	M	Lt	Lt-Ae	cT3	5	N2	M1	Ⅳ	pT3	3	N2	M1	Ⅳ	Ⅳ	B	platium	SCC	SCC	2	PS1	PS1-2	non	non
K79	90	32.8	25.4	90	32.5	21.9	0	-0.914634	SD	-13.7795	SD	1a	ineffective	174	5.8	0.476712	112	3.73333	0.306849	rec	0	0	69	M	Ut	Ce-Ut	cT3	6	N2	M1(104)	IV	pT3	1	N1	M1(11p)	IV	Ⅳ	C	taxane	SCC	SCC	2	PS0	PS0	non	non
T94	26	14.3	4.5	24.5	16.2	3.5	-5.76923	13.2867	SD	-22.2222	SD	1b	effective	373	12.4333	1.02192	373	12.4333	1.02192	non	1	1	79	M	Mt	Mt	cT3	0	N0	M0	ⅡA	pT3	1	N1	M0	ⅢA	III	A	platium	SCC	SCC	3	PS1	PS1-2	yes	yes
C56	61	41.3	25	65	35.1	22.8	6.55738	-15.0121	SD	-8.8	SD	1a	ineffective	2642	88.0667	7.23836	2642	88.0667	7.23836	non	1	1	63	M	Mt	Mt	cT3	2	N1	M0	ⅢA	pT3	0	N0	M0	ⅡA	II	A	platium	SCC	SCC	2	PS0	PS0	yes	non
K101	100	38.8	30.5	90	36.2	29.9	-10	-6.70103	SD	-1.96721	SD	1a	ineffective	334	11.1333	0.915068	0	0	0	遺残	0	0	66	M	Mt	Mt	cT3	1	N1	M1(肺)	IV	pT4a	3	N2	M1肺	IV	Ⅳ	C	taxane	SCC	SCC	2	PS1	PS1-2	yes	yes
C80	22	21	14	22.5	18.1	12.9	2.27273	-13.8095	SD	-7.85714	SD	1a	ineffective	446	14.8667	1.22192	446	14.8667	1.22192	non	1	1	59	M	Ut	Ce-Ut	cT3	0	N0	M0	ⅡA	pT3	1	N1	M0	ⅢA	III	A	taxane	SCC	SCC	1	PS0	PS0	yes	non
K53	76	40.4	27.2	65	38.4	26.7	-14.4737	-4.9505	SD	-1.83824	SD	1a	ineffective	276	9.2	0.756164	0	0	0	遺残	0	0	70	M	Mt	Mt	cT3	5	N2	M0	ⅢB	pT3	13	N3	M0	IIIC	III	C	taxane	SCC	SCC	2	PS1	PS1-2	non	non
C24	37.3	26.8	23.6	37.5	24.2	20.7	0.536193	-9.70149	SD	-12.2881	SD	1a	ineffective	614	20.4667	1.68219	258	8.6	0.706849	rec	0	0	75	M	Lt	Lt-Ae	cT3	5	N2	M0	ⅢB	pT3	16	N3	M0	ⅢC	III	B	platium	SCC	SCC	2	PS0	PS0	yes	non
K126	45	28	23.9	40	30.1	19.9	-11.1111	7.5	SD	-16.7364	SD	1a	ineffective	309	10.3	0.846575	309	10.3	0.846575	non	1	1	68	F	Lt	Lt-Ae	cT3	8	N3	M1(104)	IV	pT3	20	N3	M1(104)	IV	Ⅳ	B	platium	SCC	SCC	2	PS0	PS0	non	non
T56	66	26.3	8.7	59	24.4	8.3	-10.6061	-7.22433	SD	-4.5977	SD	1a	ineffective	256	8.53333	0.70137	53	1.76667	0.145205	rec	0	0	68	M	Mt	Mt	cT3	2	N1	M0	ⅢA	pT3	4	N2	M0	ⅢB	III	C	platium	SCC	SCC	2	PS0	PS0	non	yes
K129	87.4	38	32.3	75	35.9	31.4	-14.1876	-5.52632	SD	-2.78638	SD	0	ineffective	521	17.3667	1.4274	343	11.4333	0.939726	rec	0	0	50	M	Lt	Lt-Ae	cT3	1	N1	M0	ⅢA	pT3	1	N1	M0	ⅢA	III	A	platium	SCC	SCC	1	PS0	PS0	non	non
C50	34	21.1	20.4	30	20.2	19	-11.7647	-4.2654	SD	-6.86275	SD	1a	ineffective	2861	95.3667	7.83836	2861	95.3667	7.83836	non	1	1	73	F	Lt	Lt-Ae	cT3	3	N2	M0	ⅢB	pT3	7	N3	M0	ⅢC	III	A	platium	SCC	SCC	1	PS0	PS0	non	non
C25	35.4	41.2	28.7	37.9	29.6	28.9	7.06215	-28.1553	SD	0.696864	SD	1a	ineffective	2803	93.4333	7.67945	2803	93.4333	7.67945	non	0	0	70	M	Ae	Lt-Ae	cT3	5	N2	M0	ⅢB	pT3	0	N0	M0	ⅡA	II	A	platium	SCC	SCC	1	PS0	PS0	non	non
C61	69.5	28.4	14.9	58.5	24.3	15.4	-15.8273	-14.4366	SD	3.3557	SD	1a	ineffective	2019	67.3	5.53151	2019	67.3	5.53151	non	1	1	64	M	Mt	Mt	cT3	2	N1	M0	ⅢA	pT2	1	N1	M0	ⅡB	II	A	platium	SCC	SCC	3	PS1	PS1-2	yes	non
K123	41.8	32.8	24	25	37.2	26.3	-40.1914	13.4146	SD	9.58333	SD	1a	ineffective	1359	45.3	3.72329	1359	45.3	3.72329	non	1	1	65	M	Lt	Lt-Ae	cT3	2	N1	M0	ⅢA	pT3	0	N0	M0	ⅡA	II	A	platium	SCC	SCC	2	PS0	PS0	yes	non
K14	45	41.1	26.9	35	35	30.1	-22.2222	-14.8418	SD	11.8959	SD	1a	ineffective	2715	90.5	7.43836	2715	90.5	7.43836	non	1	1	56	M	Ae	Lt-Ae	cT3	1	N1	M0	ⅢA	pT3	1	N1	M0	ⅢA	III	A	taxane	SCC	SCC	1	PS0	PS0	non	non
C28	38.8	36.1	28.7	35.4	30.7	27	-8.76289	-14.9584	SD	-5.92334	SD	2	effective	589	19.6333	1.6137	201	6.7	0.550685	rec	0	0	60	M	Ae	Lt-Ae	cT3	4	N2	M0	ⅢB	pT3	11	N3	M0	ⅢC	III	A	platium	adeno	AC	2	PS0	PS0	non	non
T47	58	28.1	11.9	50.5	29.5	9.5	-12.931	4.98221	SD	-20.1681	SD	1a	ineffective	1420	47.3333	3.89041	121	4.03333	0.331507	rec	1	0	67	M	Mt	Mt	cT3	1	N1	M0	ⅢA	pT3	0	N0	M1(104)	IV	Ⅳ	B	platium	SCC	SCC	2	PS0	PS0	yes	non
K16	155	43.2	30.1	105	48.6	28.4	-32.2581	12.5	SD	-5.64784	SD	1a	ineffective	529	17.6333	1.44932	228	7.6	0.624658	rec	0	0	70	M	Lt	Lt-Ae	cT3	6	N2	M0	ⅢB	pT3	9	N3	M1(101)	IV	Ⅳ	B	taxane	SCC	SCC	1	PS0	PS0	yes	yes
K108	140	52.1	38.6	110	46.9	39.1	-21.4286	-9.98081	SD	1.29534	SD	1a	ineffective	841	28.0333	2.30411	143	4.76667	0.391781	rec	0	0	66	M	Mt	Mt	cT3	8	N3	M0	ⅢC	pT3	3	N2	M0	ⅢB	III	A	platium	SCC	SCC	2	PS0	PS0	yes	non
K55	65	35.9	27.9	55	34.1	24.6	-15.3846	-5.01393	SD	-11.828	SD	1a	ineffective	85	2.83333	0.232877	59	1.96667	0.161644	rec	0	0	58	F	Lt	Lt-Ae	cT3	4	N2	M0	ⅢB	pT3	14	N3	M0	IIIC	III	B	taxane	SCC	SCC	2	PS0	PS0	non	non
C18	65	37	20.6	54	31.4	20.6	-16.9231	-15.1351	SD	0	SD	1a	ineffective	239	7.96667	0.654795	62	2.06667	0.169863	rec	0	0	76	M	Ut	Ce-Ut	cT3	2	N1	M1	Ⅳ	pT4b	2	N1	M1	Ⅳ	Ⅳ	C	platium	SCC	SCC	2	PS1	PS1-2	non	non
K124	60	26.5	20.2	55	20.5	20	-8.33333	-22.6415	SD	-0.990099	SD	1a	ineffective	341	11.3667	0.934247	251	8.36667	0.687671	rec	0	0	58	F	Lt	Lt-Ae	cT3	0	N0	M0	ⅡA	pT3	1	N1	M0	IIIA	III	A	platium	adeno	AC	1	PS0	PS0	non	non
C3	71.3	43.3	31.5	54.6	36.2	34.1	-23.4222	-16.3972	SD	8.25397	SD	1a	ineffective	331	11.0333	0.906849	90	3	0.246575	rec	0	0	60	M	Lt	Lt-Ae	cT3	3	N2	M1	Ⅳ	pT4a	1	N1	M0	ⅢC	III	B	platium	SCC	SCC	1	PS0	PS0	non	non
K130	80	38.4	37.4	75	35.5	29.7	-6.25	-7.55208	SD	-20.5882	SD	1b	effective	526	17.5333	1.4411	526	17.5333	1.4411	non	1	1	66	M	Lt	Lt-Ae	cT3	0	N0	M0	ⅡA	pT3	0	N0	M0	ⅡA	II	A	platium	adeno	AC	2	PS0	PS0	non	non
K147	71.3	39	27.3	65	34.2	23.3	-8.8359	-12.3077	SD	-14.652	SD	1b	effective	258	8.6	0.706849	258	8.6	0.706849	non	1	1	83	M	Lt	Lt-Ae	cT3	0	N0	M0	ⅡA	pT1a	1	N1	M0	ⅡB	II	A	taxane	SCC	SCC	2	PS0	PS0	non	non
K115	70	26.8	22.1	55	24.6	20.8	-21.4286	-8.20896	SD	-5.88235	SD	1b	effective	1049	34.9667	2.87397	346	11.5333	0.947945	rec	1	0	67	M	Lt	Lt-Ae	cT3	2	N1	M0	ⅢA	pT3	7	N3	M0	IIIC	III	B	platium	SCC	SCC	2	PS1	PS1-2	non	non
K17	80	36.3	27.2	80	39.8	16.7	0	9.64187	SD	-38.6029	PR	1a	ineffective	1867	62.2333	5.11507	1867	62.2333	5.11507	non	1	1	74	M	Mt	Mt	cT3	3	N2	M0	ⅢB	pT2	0	N0	M0	ⅠB	0-I	A	taxane	SCC	SCC	2	PS0	PS0	non	non
T100	24	17.6	7.4	23	15.5	5.9	-4.16667	-11.9318	SD	-20.2703	SD	1a	ineffective	321	10.7	0.879452	321	10.7	0.879452	non	1	1	60	F	Ae	Lt-Ae	cT3	2	N1	M0	ⅢA	pT3	0	N0	M0	ⅡA	II	A	platium	SCC	SCC	2	PS0	PS0	non	non
C19	129.5	36	30.7	92	34.5	30.3	-28.9575	-4.16667	SD	-1.30293	SD	1a	ineffective	340	11.3333	0.931507	216	7.2	0.591781	rec	0	0	61	M	Ae	Lt-Ae	cT3	4	N2	M0	ⅢB	pT3	17	N3	M0	ⅢC	III	C	platium	SCC	SCC	2	PS0	PS0	yes	non
K107	85	31.6	28.7	75	28	24.5	-11.7647	-11.3924	SD	-14.6341	SD	1b	effective	469	15.6333	1.28493	32	1.06667	0.0876712	rec	0	0	51	M	Ae	Lt-Ae	cT3	1	N1	M0	ⅢA	pT4a	11	N3	M0	ⅢC	III	C	platium	adeno	AC	2	PS0	PS0	non	non
K109	55	21.9	16	35	26	14.1	-36.3636	18.7215	SD	-11.875	SD	1a	ineffective	1629	54.3	4.46301	1629	54.3	4.46301	non	1	1	61	M	Ut	Ce-Ut	cT3	0	N0	M0	ⅡA	pT3	0	N0	M0	ⅡA	II	A	platium	SCC	SCC	2	PS0	PS0	yes	non
C31	85.5	43.2	29	96	32.8	22.6	12.2807	-24.0741	SD	-22.069	SD	1a	ineffective	566	18.8667	1.55068	566	18.8667	1.55068	rec	0	0	62	M	Mt	Mt	cT3	2	N1	M0	ⅢA	pT3	0	N0	M0	ⅡA	II	A	platium	SCC	SCC	3	PS1	PS1-2	yes	non
K111	95	42.5	32.1	85	32.6	30.7	-10.5263	-23.2941	SD	-4.36137	SD	1a	ineffective	1550	51.6667	4.24658	1550	51.6667	4.24658	non	1	1	56	F	Lt	Lt-Ae	cT3	2	N1	M0	ⅢA	pT3	3	N2	M0	ⅢB	III	A	platium	SCC	SCC	2	PS0	PS0	non	non
C81	110	35.8	34.4	80.5	33.8	32.5	-26.8182	-5.58659	SD	-5.52326	SD	2	effective	411	13.7	1.12603	219	7.3	0.6	rec	1	0	80	M	Lt	Lt-Ae	cT3	14	N3	M0	ⅢC	pT1b	0	N0	M0	ⅠA	0-I	A	taxane	adeno	AC	3	PS1	PS1-2	yes	non
K24	70	36.9	20.6	70	28.6	17.3	0	-22.4932	SD	-16.0194	SD	1a	ineffective	1008	33.6	2.76164	61	2.03333	0.167123	rec	0	0	63	M	Mt	Mt	cT3	3	N2	M1(104)	IV	pT3	3	N2	M1(104)	IV	Ⅳ	C	taxane	SCC	SCC	2	PS0	PS0	non	non
T64	78	23.8	11.7	77	17.6	10.4	-1.28205	-26.0504	SD	-11.1111	SD	0	ineffective	467	15.5667	1.27945	251	8.36667	0.687671	rec	1	0	69	M	Mt	Mt	cT3	1	N1	M0	ⅢA	pT3	5	N2	M0	ⅢB	III	B	platium	SCC	SCC	2	PS1	PS1-2	non	non
T60	54	25.7	14.5	48	24.7	11	-11.1111	-3.89105	SD	-24.1379	SD	1a	ineffective	1045	34.8333	2.86301	1045	34.8333	2.86301	non	1	1	60	M	Mt	Mt	cT3	3	N2	M0	ⅢB	pT3	4	N2	M0	ⅢB	III	B	platium	SCC	SCC	2	PS1	PS1-2	non	non
T24	28.5	13.8	7.9	25.5	12.9	6.1	-10.5263	-6.52174	SD	-22.7848	SD	1a	ineffective	452	15.0667	1.23836	125	4.16667	0.342466	rec	0	0	74	F	Lt	Lt-Ae	cT3	0	N0	M0	ⅡA	pT3	0	N0	M0	ⅡA	II	A	platium	basaloid	other	2	PS0	PS0	non	non
C43	38.5	31.3	20.6	32.5	27.4	17.9	-15.5844	-12.4601	SD	-13.1068	SD	1a	ineffective	3092	103.067	8.47123	3092	103.067	8.47123	non	1	1	69	F	Mt	Mt	cT3	1	N1	M0	ⅢA	pT3	2	N1	M0	ⅢA	III	A	platium	SCC	SCC	1	PS0	PS0	yes	non
K56	75	22.7	16.5	55	21.9	14.9	-26.6667	-3.52423	SD	-9.69697	SD	1a	ineffective	337	11.2333	0.923288	337	11.2333	0.923288	non	1	1	62	M	Mt	Mt	cT3	3	N2	M0	ⅢB	pT2	0	N0	M0	ⅠB	0-I	A	taxane	SCC	SCC	2	PS0	PS0	yes	yes
K150	45.6	38	23.7	45	30	19.3	-1.31579	-21.0526	SD	-18.5654	SD	1a	ineffective	211	7.03333	0.578082	211	7.03333	0.578082	non	1	1	70	M	Mt	Mt	cT3	1	N1	M0	ⅢA	pT3	4	N2	M0	ⅢB	III	A	platium	SCC	SCC	2	PS0	PS0	non	non
T68	45	18.5	7.3	45	18.4	4.6	0	-0.540541	SD	-36.9863	PR	1a	ineffective	554	18.4667	1.51781	254	8.46667	0.69589	rec	0	0	78	M	Mt	Mt	cT3	3	N2	M0	ⅢB	pT3	5	N2	M1(104)	IV	Ⅳ	C	platium	SCC	SCC	2	PS1	PS1-2	yes	non
C44	38	26.9	20.9	34.5	21.9	17.5	-9.21053	-18.5874	SD	-16.2679	SD	1b	effective	3078	102.6	8.43288	3078	102.6	8.43288	non	1	1	60	M	Mt	Mt	cT3	4	N2	M0	ⅢB	pT3	7	N3	M0	ⅢC	III	A	platium	SCC	SCC	2	PS0	PS0	yes	non
K74	52	28	24.7	40	26.1	21.3	-23.0769	-6.78571	SD	-13.7652	SD	1a	ineffective	1826	60.8667	5.00274	1826	60.8667	5.00274	non	1	1	61	F	Lt	Lt-Ae	cT3	9	N3	M1(104, 106pre)	IV	pT2	5	N2	M0	ⅢA	III	A	taxane	SCC	SCC	2	PS0	PS0	yes	non
C11	58	27.6	19.1	59	18.2	17.3	1.72414	-34.058	PR	-9.42408	SD	1b	effective	2440	81.3333	6.68493	2440	81.3333	6.68493	non	0	0	74	M	Ut	Ce-Ut	cT3	1	N1	M1	Ⅳ	pT3	0	N0	M0	ⅡA	II	A	platium	SCC	SCC	4	PS1	PS1-2	yes	non
C54	21.5	27.1	16.4	19.5	19.7	15.1	-9.30233	-27.3063	SD	-7.92683	SD	1a	ineffective	380	12.6667	1.0411	177	5.9	0.484932	rec	0	0	74	M	Lt	Lt-Ae	cT3	3	N2	M0	ⅢB	pT1b	2	N1	M0	ⅡB	II	A	platium	NEC	other	3	PS1	PS1-2	non	non
K117	45	27	20.1	40	19.5	19	-11.1111	-27.7778	SD	-5.47264	SD	1b	effective	419	13.9667	1.14795	161	5.36667	0.441096	rec	0	0	61	M	Lt	Lt-Ae	cT3	2	N1	M0	ⅢA	pT3	5	N2	M1(100)	IV	Ⅳ	B	platium	adeno	AC	2	PS0	PS0	yes	non
K95	75	34.1	21.8	60	25.7	21.8	-20	-24.6334	SD	0	SD	1b	effective	1042	34.7333	2.85479	728	24.2667	1.99452	rec	0	0	67	M	Lt	Lt-Ae	cT3	4	N2	M0	ⅢB	pT3	4	N2	M0	ⅢB	III	B	taxane	SCC	SCC	2	PS0	PS0	yes	non
C53	42	30.5	27.8	40.5	25	21.1	-3.57143	-18.0328	SD	-24.1007	SD	1a	ineffective	850	28.3333	2.32877	261	8.7	0.715068	rec	0	0	71	M	Ut	Ce-Ut	cT3	2	N1	M1	Ⅳ	pT3	1	N1	M1	Ⅳ	Ⅳ	A	platium	SCC	SCC	2	PS0	PS0	non	non
T45	85.5	43.1	18	66	40.4	14.9	-22.807	-6.2645	SD	-17.2222	SD	1a	ineffective	585	19.5	1.60274	92	3.06667	0.252055	rec	0	0	65	M	Mt	Mt	cT3	5	N2	M0	ⅢB	pT3	3	N2	M0	ⅢB	III	B	platium	SCC	SCC	2	PS0	PS0	non	non
T36	55	20.9	11.4	47	15.3	10.9	-14.5455	-26.7943	SD	-4.38596	SD	1a	ineffective	1175	39.1667	3.21918	1175	39.1667	3.21918	non	1	1	59	M	Lt	Lt-Ae	cT3	1	N1	M0	ⅢA	pT3	2	N1	M0	ⅢA	III	B	platium	SCC	SCC	2	PS1	PS1-2	non	non
K62	75	40	28.1	67.5	33.3	22.2	-10	-16.75	SD	-20.9964	SD	1a	ineffective	1750	58.3333	4.79452	1750	58.3333	4.79452	non	0	0	63	M	Mt	Mt	cT3	5	N2	M0	ⅢB	pT3	8	N3	M0	IIIC	III	A	taxane	SCC	SCC	2	PS0	PS0	yes	non
T28	113	36.7	20.2	103.5	26.4	18.1	-8.40708	-28.0654	SD	-10.396	SD	1a	ineffective	1857	61.9	5.08767	1857	61.9	5.08767	non	1	1	61	M	Mt	Mt	cT3	0	N0	M0	ⅡA	pT3	0	N0	M0	ⅡA	II	A	platium	SCC	SCC	2	PS1	PS1-2	yes	non
C67	29	26.2	20.5	28.5	18.5	17.2	-1.72414	-29.3893	SD	-16.0976	SD	2	effective	1377	45.9	3.7726	1377	45.9	3.7726	non	1	1	73	M	Ut	Ce-Ut	cT3	2	N1	M0	ⅢA	pT1b	0	N0	M0	ⅠA	0-I	A	platium	SCC	SCC	3	PS1	PS1-2	yes	yes
T77	37	23	12.4	32	19.8	9.6	-13.5135	-13.913	SD	-22.5806	SD	1a	ineffective	554	18.4667	1.51781	127	4.23333	0.347945	rec	0	0	59	M	Lt	Lt-Ae	cT3	5	N2	M0	ⅢB	pT3	10	N3	M0	ⅢC	III	B	platium	SCC	SCC	2	PS0	PS0	yes	non
K125	55	31.7	27.9	35	30.8	25.6	-36.3636	-2.83912	SD	-8.24373	SD	2	effective	1271	42.3667	3.48219	1271	42.3667	3.48219	non	1	1	64	M	Lt	Lt-Ae	cT3	2	N1	M0	ⅢA	pT3	1	N1	M0	ⅢA	III	A	platium	SCC	SCC	2	PS0	PS0	non	non
C9	93.6	51.2	31.2	78	44.2	24	-16.6667	-13.6719	SD	-23.0769	SD	1a	ineffective	147	4.9	0.40274	0	0	0	遺残	0	0	71	M	Mt	Mt	cT3	8	N3	M0	ⅢC	pT3	12	N3	M1	Ⅳ	Ⅳ	C	platium	SCC	SCC	3	PS1	PS1-2	non	non
K57	50	19.1	11.4	35	17.2	10	-30	-9.94764	SD	-12.2807	SD	1a	ineffective	1229	40.9667	3.36712	170	5.66667	0.465753	rec	0	0	73	M	Mt	Mt	cT3	4	N2	M1(104)	IV	pT3	7	N3	M1(104)	IV	Ⅳ	B	taxane	SCC	SCC	2	PS0	PS0	yes	yes
C38	59	33.1	28.2	42.5	28.8	24.7	-27.9661	-12.9909	SD	-12.4113	SD	1b	effective	540	18	1.47945	251	8.36667	0.687671	rec	0	0	58	M	Ae	Lt-Ae	cT3	2	N1	M0	ⅢA	pT3	4	N2	M0	ⅢB	III	C	platium	adeno	AC	2	PS0	PS0	non	non
K91	55	26.7	22.3	40	25.9	17.3	-27.2727	-2.99625	SD	-22.4215	SD	1a	ineffective	354	11.8	0.969863	262	8.73333	0.717808	rec	0	0	74	M	Ut	Ce-Ut	cT3	0	N0	M0	ⅡA	pT3	4	N2	M0	ⅢB	III	A	platium	SCC	SCC	2	PS0	PS0	non	non
C22	67	38.8	23.4	65	33.4	15.2	-2.98507	-13.9175	SD	-35.0427	PR	1a	ineffective	3540	118	9.69863	3540	118	9.69863	non	1	1	58	M	Mt	Mt	cT3	4	N2	M0	ⅢB	pT2	1	N1	M0	ⅡB	II	A	platium	SCC	SCC	3	PS1	PS1-2	yes	yes
C29	50.5	42.6	28.9	48.5	33.8	20.5	-3.9604	-20.6573	SD	-29.0657	SD	1a	ineffective	1203	40.1	3.29589	391	13.0333	1.07123	rec	0	0	73	M	Mt	Mt	cT3	7	N3	M0	ⅢC	pT3	7	N3	M0	ⅢC	III	A	platium	SCC	SCC	2	PS0	PS0	non	non
K87	60	35	26.2	50	24.6	23.9	-16.6667	-29.7143	SD	-8.77863	SD	1a	ineffective	630	21	1.72603	181	6.03333	0.49589	rec	0	0	61	M	Lt	Lt-Ae	cT3	0	N0	M0	ⅡA	pT2	3	N2	M0	ⅢA	III	A	platium	SCC	SCC	1	PS0	PS0	yes	non
C5	46.8	42.1	31.9	42.9	32.2	24	-8.33333	-23.5154	SD	-24.7649	SD	2	effective	4368	145.6	11.9671	4368	145.6	11.9671	non	1	1	58	M	Lt	Lt-Ae	cT3	3	N2	M0	ⅢB	pT3	4	N2	M0	ⅢB	III	A	platium	SCC	SCC	1	PS0	PS0	non	non
T90	70.5	32.2	5.9	60	20.2	5.8	-14.8936	-37.2671	PR	-1.69492	SD	1a	ineffective	501	16.7	1.3726	501	16.7	1.3726	non	1	1	52	F	Mt	Mt	cT3	3	N2	M0	ⅢB	pT3	0	N0	M0	ⅡA	II	A	platium	SCC	SCC	1	PS0	PS0	non	non
T34	51	25.6	18.3	54	19.9	11.4	5.88235	-22.2656	SD	-37.7049	PR	1a	ineffective	1695	56.5	4.64384	1695	56.5	4.64384	non	1	1	73	M	Lt	Lt-Ae	cT3	2	N1	M0	ⅢA	pT3	2	N1	M0	ⅢA	III	B	platium	SCC	SCC	3	PS1	PS1-2	yes	non
C40	72.5	37.8	32	67.5	32.9	19.7	-6.89655	-12.963	SD	-38.4375	PR	1b	effective	520	17.3333	1.42466	269	8.96667	0.736986	rec	0	0	70	M	Lt	Lt-Ae	cT3	4	N2	M0	ⅢB	pT2	7	N3	M0	ⅢC	III	A	platium	SCC	SCC	2	PS0	PS0	non	non
K40	80	32	25	60	27.5	19.3	-25	-14.0625	SD	-22.8	SD	1a	ineffective	738	24.6	2.02192	283	9.43333	0.775342	rec	0	0	65	M	Ut	Ce-Ut	cT3	6	N2	M0	ⅢB	pT3	1	N1	M1(104)	IV	Ⅳ	A	taxane	SCC	SCC	2	PS0	PS0	non	non
K1	60	35.3	24	45	29.5	19	-25	-16.4306	SD	-20.8333	SD	0	ineffective	143	4.76667	0.391781	0	0	0	遺残	0	0	77	M	Mt	Mt	cT3	3	N2	M0	ⅢB	pT4b	6	N2	M0	ⅢC	III	C	taxane	SCC	SCC	2	PS1	PS1-2	non	non
K98	85	34	21.9	60	29.4	17.8	-29.4118	-13.5294	SD	-18.7215	SD	1a	ineffective	469	15.6333	1.28493	176	5.86667	0.482192	rec	0	0	70	M	Mt	Mt	cT3	1	N1	M0	ⅢA	pT3	1	N1	M0	ⅢA	III	A	taxane	SCC	SCC	2	PS0	PS0	non	non
K90	49.4	36	26.1	35	26.9	24.4	-29.1498	-25.2778	SD	-6.51341	SD	1a	ineffective	2202	73.4	6.03288	2202	73.4	6.03288	non	1	1	53	M	Mt	Mt	cT3	1	N1	M0	ⅢA	pT3	3	N2	M0	ⅢB	III	A	taxane	SCC	SCC	2	PS0	PS0	yes	non
K94	100	32.3	25.5	65	33.6	18.6	-35	4.02477	SD	-27.0588	SD	1a	ineffective	1633	54.4333	4.47397	1633	54.4333	4.47397	non	1	1	54	M	Ut	Ce-Ut	cT3	3	N2	M0	ⅢB	pT3	3	N2	M0	ⅢB	III	A	taxane	SCC	SCC	1	PS0	PS0	non	non
T101	63	26.3	8	49.5	18.6	7.1	-21.4286	-29.2776	SD	-11.25	SD	1a	ineffective	352	11.7333	0.964384	352	11.7333	0.964384	non	1	1	47	F	Mt	Mt	cT3	4	N2	M0	ⅢB	pT3	9	N3	M0	ⅢC	III	B	platium	SCC	SCC	2	PS0	PS0	non	non
K82	105	33.9	21.8	70	30.8	17.4	-33.3333	-9.14454	SD	-20.1835	SD	1a	ineffective	388	12.9333	1.06301	338	11.2667	0.926027	non	0	0	58	M	Mt	Mt	cT3	0	N0	M0	ⅡA	pT3	1	N1	M0	ⅢA	III	A	taxane	SCC	SCC	2	PS0	PS0	yes	non
K22	70	51.1	36.1	70	32.5	27.1	0	-36.3992	PR	-24.9307	SD	1a	ineffective	2602	86.7333	7.12877	2602	86.7333	7.12877	non	0	0	68	M	Lt	Lt-Ae	cT3	5	N2	M0	ⅢB	pT3	9	N3	M0	IIIC	III	A	taxane	adeno	AC	1	PS1	PS1-2	non	non
K71	70	30.6	13.8	35	23.7	16.9	-50	-22.549	SD	22.4638	PD	1a	ineffective	1905	63.5	5.21918	1905	63.5	5.21918	non	1	1	60	F	Mt	Mt	cT3	2	N1	M0	ⅢA	pT3	1	N1	M0	ⅢA	III	A	taxane	SCC	SCC	2	PS1	PS1-2	non	non
C8	53.3	33.5	29.4	40	26.2	23.6	-24.9531	-21.791	SD	-19.7279	SD	1b	effective	1208	40.2667	3.30959	749	24.9667	2.05205	rec	0	0	60	F	Mt	Mt	cT3	1	N1	M0	ⅢA	pT3	6	N2	M0	ⅢB	III	A	platium	SCC	SCC	3	PS1	PS1-2	non	non
C27	58.5	43.2	29	56	30	20	-4.2735	-30.5556	PR	-31.0345	PR	1a	ineffective	2384	79.4667	6.53151	2384	79.4667	6.53151	non	0	0	76	M	Lt	Lt-Ae	cT3	3	N2	M0	ⅢB	pT2	0	N0	M0	ⅠB	0-I	A	platium	SCC	SCC	3	PS1	PS1-2	yes	non
K136	38	36	25.9	30	24.7	21.9	-21.0526	-31.3889	PR	-15.444	SD	1a	ineffective	605	20.1667	1.65753	605	20.1667	1.65753	non	1	1	74	F	Lt	Lt-Ae	cT3	3	N2	M0	ⅢB	pT3	0	N0	M0	ⅡA	II	A	platium	SCC	SCC	2	PS1	PS1-2	non	non
K39	45	32.7	28.7	35	29	18.9	-22.2222	-11.315	SD	-34.1463	PR	1b	effective	3573	119.1	9.78904	913	30.4333	2.50137	rec	1	0	63	M	Mt	Mt	cT3	2	N1	M0	ⅢA	pT3	4	N2	M0	ⅢB	III	C	taxane	SCC	SCC	1	PS0	PS0	non	non
C83	30	26.4	19.9	23	22.5	13.8	-23.3333	-14.7727	SD	-30.6533	PR	1a	ineffective	360	12	0.986301	360	12	0.986301	non	1	1	78	F	Ae	Lt-Ae	cT3	2	N1	M0	ⅢA	pT3	1	N1	M0	ⅢA	III	A	platium	SCC	SCC	3	PS1	PS1-2	non	non
T75	40	17	5.3	39.5	11.4	3.6	-1.25	-32.9412	PR	-32.0755	PR	1a	ineffective	762	25.4	2.08767	762	25.4	2.08767	non	1	1	59	F	Lt	Lt-Ae	cT3	0	N0	M0	ⅡA	pT3	1	N1	M0	ⅢA	III	A	platium	SCC	SCC	1	PS0	PS0	non	non
K133	65	40.6	32.6	45	29.8	28.6	-30.7692	-26.601	SD	-12.2699	SD	0	ineffective	739	24.6333	2.02466	249	8.3	0.682192	rec	1	0	64	M	Lt	Lt-Ae	cT3	1	N1	M0	ⅢA	pT3	4	N2	M0	ⅢB	III	A	platium	SCC	SCC	2	PS0	PS0	non	non
K64	55	40.4	22.6	45	26.4	18.8	-18.1818	-34.6535	PR	-16.8142	SD	1a	ineffective	508	16.9333	1.39178	508	16.9333	1.39178	non	0	0	76	M	Mt	Mt	cT3	2	N1	M0	ⅢA	pT3	2	N1	M0	ⅢA	III	A	taxane	SCC	SCC	2	PS0	PS0	yes	yes
C63	49	30.2	26.4	46	19.9	18.6	-6.12245	-34.106	PR	-29.5455	SD	1a	ineffective	329	10.9667	0.90137	235	7.83333	0.643836	rec	0	0	77	M	Mt	Mt	cT3	1	N1	M0	ⅢA	pT3	13	N3	M0	ⅢC	III	B	platium	SCC	SCC	2	PS0	PS0	yes	yes
K66	60.8	41.6	20.2	55	25.4	15.9	-9.53947	-38.9423	PR	-21.2871	SD	1a	ineffective	392	13.0667	1.07397	125	4.16667	0.342466	rec	0	0	58	M	Mt	Mt	cT3	5	N2	M0	ⅢB	pT3	7	N3	M1(104)	IV	Ⅳ	B	taxane	SCC	SCC	1	PS0	PS0	non	non
K119	20	24.9	14.7	15	18.6	11.3	-25	-25.3012	SD	-23.1293	SD	1a	ineffective	1340	44.6667	3.67123	1340	44.6667	3.67123	non	1	1	75	M	Mt	Mt	cT3	0	N0	M0	ⅡA	pT3	0	N0	M0	ⅡA	II	B	platium	SCC	SCC	2	PS0	PS0	yes	non
K42	40	37.7	22	30	30.1	15.5	-25	-20.1592	SD	-29.5455	SD	1b	effective	1832	61.0667	5.01918	1832	61.0667	5.01918	non	1	1	51	M	Lt	Lt-Ae	cT3	2	N1	M0	ⅢA	pT3	1	N1	M0	ⅢA	III	A	taxane	Adenosquamous	other	1	PS0	PS0	non	non
C1	110	39	32.6	80	33.1	22.1	-27.2727	-15.1282	SD	-32.2086	PR	1a	ineffective	5744	191.467	15.737	5744	191.467	15.737	non	1	1	56	F	Mt	Mt	cT3	7	N3	M1	Ⅳ	pT3	0	N0	M0	ⅡA	II	A	platium	SCC	SCC	1	PS0	PS0	non	non
K92	65	34.1	22.8	50	25.1	16.5	-23.0769	-26.393	SD	-27.6316	SD	1b	effective	2169	72.3	5.94247	2169	72.3	5.94247	non	1	1	65	M	Mt	Mt	cT3	1	N1	M0	ⅢA	pT3	1	N1	M0	ⅢA	III	A	taxane	SCC	SCC	2	PS0	PS0	non	non
K63	105	37.8	28.1	95	24.4	19.5	-9.52381	-35.4497	PR	-30.605	PR	1a	ineffective	244	8.13333	0.668493	70	2.33333	0.191781	rec	0	0	66	M	Ut	Ce-Ut	cT3	5	N2	M0	ⅢB	pT3	4	N2	M0	IIIC	III	A	taxane	SCC	SCC	2	PS0	PS0	yes	yes
K60	80	34	33.5	60	26.1	23.5	-25	-23.2353	SD	-29.8507	SD	1a	ineffective	116	3.86667	0.317808	108	3.6	0.29589	rec	0	0	63	M	Ae	Lt-Ae	cT3	1	N1	M0	ⅢA	pT3	0	N0	M0	ⅡA	II	A	taxane	basaloid	other	1	PS0	PS0	yes	non
C79	35	25.9	21.4	23.5	27.4	12	-32.8571	5.79151	SD	-43.9252	PR	1a	ineffective	453	15.1	1.2411	187	6.23333	0.512329	rec	1	0	73	M	Lt	Lt-Ae	cT3	2	N1	M0	ⅢA	pT1b	1	N1	M0	ⅡB	II	A	platium	SCC	SCC	3	PS0	PS0	non	non
K25	60	38.4	24.8	45	31.4	15.9	-25	-18.2292	SD	-35.8871	PR	1a	ineffective	3835	127.833	10.5068	3835	127.833	10.5068	non	1	1	57	M	Mt	Mt	cT3	1	N1	M0	ⅢA	pT3	4	N2	M0	ⅢB	III	A	taxane	SCC	SCC	2	PS0	PS0	non	non
C23	118.5	56.4	45.4	81	43.2	34	-31.6456	-23.4043	SD	-25.1101	SD	0	ineffective	3531	117.7	9.67397	3531	117.7	9.67397	non	1	1	70	M	Lt	Lt-Ae	cT3	9	N3	M0	ⅢC	pT3	1	N1	M0	ⅢA	III	A	platium	SCC	SCC	2	PS0	PS0	non	non
K80	30	22.2	9.2	25	15.2	6.3	-16.6667	-31.5315	PR	-31.5217	PR	1b	effective	1787	59.5667	4.89589	1787	59.5667	4.89589	non	1	1	58	M	Mt	Mt	cT3	0	N0	M0	ⅡA	pT1b	2	N1	M0	ⅡB	II	A	platium	SCC	SCC	1	PS0	PS0	non	non
C45	49	35	25.3	30	27.4	20.5	-38.7755	-21.7143	SD	-18.9723	SD	1a	ineffective	2536	84.5333	6.94795	2099	69.9667	5.75068	rec	0	0	76	M	Lt	Lt-Ae	cT3	8	N3	M0	ⅢC	pT2	2	N1	M0	ⅡB	II	A	platium	SCC	SCC	2	PS0	PS0	non	non
C52	73.5	30	24.8	59	21.3	16.8	-19.7279	-29	SD	-32.2581	PR	1b	effective	2959	98.6333	8.10685	2959	98.6333	8.10685	rec	1	0	69	M	Mt	Mt	cT3	4	N2	M0	ⅢB	pT3	0	N0	M0	ⅡA	II	C	platium	SCC	SCC	2	PS0	PS0	yes	yes
K32	80	43.7	28.9	65	28.1	21.3	-18.75	-35.6979	PR	-26.2976	SD	1a	ineffective	2240	74.6667	6.13699	58	1.93333	0.158904	rec	1	0	60	F	Mt	Mt	cT3	1	N1	M0	ⅢA	pT4a	1	N1	M0	IIIC	III	C	taxane	SCC	SCC	1	PS0	PS0	non	non
C20	80.5	26.4	22.4	52	22.6	15.5	-35.4037	-14.3939	SD	-30.8036	PR	1a	ineffective	471	15.7	1.29041	348	11.6	0.953425	rec	0	0	69	F	Ut	Ce-Ut	cT3	3	N2	M0	ⅢB	pT3	20	N3	M1	Ⅳ	Ⅳ	B	platium	SCC	SCC	1	PS0	PS0	non	non
T37	44	15.7	8.8	36	10.2	6.2	-18.1818	-35.0318	PR	-29.5455	SD	1a	ineffective	941	31.3667	2.57808	941	31.3667	2.57808	non	0	0	75	F	Ut	Ce-Ut	cT3	1	N1	M0	ⅢA	pT3	0	N0	M0	ⅡA	II	A	platium	SCC	SCC	2	PS1	PS1-2	non	non
K139	85	32.7	21.6	50	27.4	16.4	-41.1765	-16.208	SD	-24.0741	SD	1a	ineffective	508	16.9333	1.39178	371	12.3667	1.01644	rec	1	0	64	F	Mt	Mt	cT3	2	N1	M0	ⅢA	pT3	3	N2	M0	ⅢB	III	A	platium	SCC	SCC	1	PS0	PS0	non	non
K20	75	40.3	27.9	60	27.5	19	-20	-31.7618	PR	-31.8996	PR	1a	ineffective	1919	63.9667	5.25753	1919	63.9667	5.25753	non	1	1	54	M	Lt	Lt-Ae	cT3	3	N2	M0	ⅢB	pT3	5	N2	M0	ⅢB	III	A	taxane	SCC	SCC	1	PS0	PS0	yes	non
K47	72	34.5	20.9	55	23.1	15.1	-23.6111	-33.0435	PR	-27.7512	SD	1a	ineffective	409	13.6333	1.12055	183	6.1	0.50137	rec	0	0	62	M	Mt	Mt	cT3	4	N2	M1(104)	IV	pT3	31	N3	M1(104)	IV	Ⅳ	C	taxane	SCC	SCC	1	PS0	PS0	yes	yes
K135	60	38.6	25.6	45	28.4	16.7	-25	-26.4249	SD	-34.7656	PR	1b	effective	617	20.5667	1.69041	617	20.5667	1.69041	non	1	1	72	M	Mt	Mt	cT3	3	N2	M0	ⅢB	pT3	0	N0	M0	ⅡA	II	A	platium	SCC	SCC	2	PS0	PS0	non	non
T72	73	33.3	8.8	60.5	20.8	6.1	-17.1233	-37.5375	PR	-30.6818	PR	1a	ineffective	617	20.5667	1.69041	367	12.2333	1.00548	rec	0	0	71	M	Mt	Mt	cT3	2	N1	M0	ⅢA	pT3	0	N0	M0	ⅡA	II	A	platium	SCC	SCC	3	PS1	PS1-2	yes	non
K118	75	34.4	20.6	45	24.1	17.5	-40	-29.9419	SD	-15.0485	SD	1a	ineffective	1401	46.7	3.83836	195	6.5	0.534247	rec	1	0	58	M	Mt	Mt	cT3	7	N3	M1(104)	IV	pT3	2	N1	M1(102)	IV	Ⅳ	B	platium	SCC	SCC	2	PS0	PS0	yes	yes
K77	70	31.2	20.8	55	21.9	13	-21.4286	-29.8077	SD	-37.5	PR	1a	ineffective	2485	82.8333	6.80822	2485	82.8333	6.80822	non	1	1	61	M	Mt	Mt	cT3	4	N2	M0	ⅢB	pT3	0	N0	M0	ⅡA	II	A	taxane	SCC	SCC	2	PS0	PS0	non	non
T89	31	13.3	6	29	8.9	3.3	-6.45161	-33.0827	PR	-45	PR	1a	ineffective	497	16.5667	1.36164	367	12.2333	1.00548	rec	1	0	75	M	Mt	Mt	cT3	1	N1	M0	ⅢA	pT3	4	N2	M0	ⅢB	III	C	platium	SCC	SCC	2	PS0	PS0	non	non
K19	75	49.7	33.5	50	41.7	20.6	-33.3333	-16.0966	SD	-38.5075	PR	1a	ineffective	442	14.7333	1.21096	143	4.76667	0.391781	rec	0	0	61	M	Lt	Lt-Ae	cT3	5	N2	M0	ⅢB	pT3	7	N3	M0	IIIC	III	C	taxane	SCC	SCC	2	PS0	PS0	non	non
K38	60	36.9	20.5	35	25.5	17.2	-41.6667	-30.8943	PR	-16.0976	SD	1a	ineffective	1901	63.3667	5.20822	1901	63.3667	5.20822	non	0	0	71	M	Mt	Mt	cT3	2	N1	M0	ⅢA	pT3	0	N0	M0	ⅡA	II	A	taxane	SCC	SCC	2	PS1	PS1-2	non	non
C42	80.5	41.5	33	54	27.7	24.9	-32.9193	-33.253	PR	-24.5455	SD	1a	ineffective	1401	46.7	3.83836	1401	46.7	3.83836	non	0	0	69	M	Lt	Lt-Ae	cT3	9	N3	M0	ⅢC	pT2	4	N2	M0	ⅢA	III	A	platium	SCC	SCC	2	PS0	PS0	non	non
T41	46	17.4	13.7	25	14.5	10.2	-45.6522	-16.6667	SD	-25.5474	SD	1b	effective	1518	50.6	4.1589	1518	50.6	4.1589	non	1	1	64	M	Ae	Lt-Ae	cT3	2	N1	M0	ⅢA	pT3	1	N1	M0	ⅢA	III	A	platium	SCC	SCC	2	PS1	PS1-2	non	non
T29	88	28.8	28.4	58	24.5	16.4	-34.0909	-14.9306	SD	-42.2535	PR	1b	effective	1839	61.3	5.03836	1839	61.3	5.03836	non	1	1	56	M	Lt	Lt-Ae	cT3	5	N2	M0	ⅢB	pT3	0	N0	M0	ⅡA	II	A	platium	basaloid	other	2	PS0	PS0	non	non
K46	60	28.6	27.1	25	30.1	19.8	-58.3333	5.24476	SD	-26.9373	SD	3	effective	1944	64.8	5.32603	1944	64.8	5.32603	non	1	1	58	M	Lt	Lt-Ae	cT3	3	N2	M0	ⅢB	pT0	1	N1	M0	ⅡB	II	A	taxane	SCC	SCC	2	PS1	PS1-2	non	non
K96	50	35.1	29.2	35	21.7	21.4	-30	-38.1766	PR	-26.7123	SD	2	effective	1963	65.4333	5.37808	1963	65.4333	5.37808	non	1	1	58	M	Lt	Lt-Ae	cT3	0	N0	M0	ⅡA	pT1b	0	N0	M0	ⅠA	0-I	A	taxane	SCC	SCC	2	PS0	PS0	non	non
K70	70	32.9	25.2	45	22	18.1	-35.7143	-33.1307	PR	-28.1746	SD	1a	ineffective	1813	60.4333	4.96712	1813	60.4333	4.96712	non	1	1	58	M	Mt	Mt	cT3	1	N1	M0	ⅢA	pT3	1	N1	M0	ⅢA	III	A	taxane	SCC	SCC	2	PS0	PS0	yes	yes
K143	54	39	22.4	35	20.5	20.3	-35.1852	-47.4359	PR	-9.375	SD	2	effective	395	13.1667	1.08219	132	4.4	0.361644	rec	1	0	67	M	Mt	Mt	cT3	1	N1	M0	ⅢA	pT3	1	N1	M0	ⅢA	III	A	platium	SCC	SCC	2	PS0	PS0	non	non
T84	36	14.9	4.9	32	9.4	2.6	-11.1111	-36.9128	PR	-46.9388	PR	1a	ineffective	532	17.7333	1.45753	532	17.7333	1.45753	non	1	1	64	M	Mt	Mt	cT3	0	N0	M0	ⅡA	pT3	0	N0	M0	ⅡA	II	A	platium	basaloid	other	2	PS1	PS1-2	yes	non
T06	49.5	11.2	8.7	36	8.6	4.6	-27.2727	-23.2143	SD	-47.1264	PR	1a	ineffective	2149	71.6333	5.88767	0	0	0	遺残	0	0	67	M	Ut	Ce-Ut	cT3	4	N2	M0	ⅢB	pT3	2	N1	M0	ⅢA	III	C	platium	SCC	SCC	2	PS0	PS0	non	non
K78	40	17.7	11	20	13.2	8.7	-50	-25.4237	SD	-20.9091	SD	1a	ineffective	504	16.8	1.38082	0	0	0	遺残	0	0	74	M	Mt	Mt	cT3	1	N1	M0	ⅢA	pT1b	1	N1	M0	ⅡB	II	C	taxane	SCC	SCC	2	PS0	PS0	yes	yes
C55	51.5	38.9	20.5	35	25.4	13.4	-32.0388	-34.7044	PR	-34.6341	PR	1b	effective	1326	44.2	3.63288	1326	44.2	3.63288	non	0	0	74	M	Lt	Lt-Ae	cT3	2	N1	M0	ⅢA	pT3	1	N1	M0	ⅢA	III	B	platium	SCC	SCC	3	PS1	PS1-2	yes	non
C6	57.2	42.2	31.3	36.4	26.6	22.1	-36.3636	-36.9668	PR	-29.393	SD	2	effective	4421	147.367	12.1123	4421	147.367	12.1123	non	1	1	68	M	Lt	Lt-Ae	cT3	3	N2	M0	ⅢB	pT2	0	N0	M0	ⅠB	0-I	A	platium	SCC	SCC	1	PS0	PS0	non	non
K127	55	26.9	26.3	45	19.9	12	-18.1818	-26.0223	SD	-54.3726	PR	1b	effective	1100	36.6667	3.0137	728	24.2667	1.99452	rec	1	0	67	M	Ut	Ce-Ut	cT3	3	N2	M1(104)	IV	pT3	11	N3	M0	IIIC	III	A	taxane	SCC	SCC	2	PS0	PS0	non	non
C74	59	37.7	22.4	40.5	28.5	11.9	-31.3559	-24.4032	SD	-46.875	PR	1a	ineffective	822	27.4	2.25205	822	27.4	2.25205	non	1	1	77	M	Mt	Mt	cT3	0	N0	M0	ⅡA	pT3	0	N0	M0	ⅡA	II	A	platium	SCC	SCC	3	PS1	PS1-2	yes	non
T11	87	35.4	9.9	57.5	18.5	7.8	-33.908	-47.7401	PR	-21.2121	SD	1a	ineffective	366	12.2	1.00274	138	4.6	0.378082	rec	0	0	68	M	Mt	Mt	cT3	5	N2	M0	ⅢB	pT3	3	N2	M0	ⅢB	III	B	platium	SCC	SCC	2	PS1	PS1-2	non	non
K137	37.5	46.6	37.2	15	39.1	29.8	-60	-16.0944	SD	-19.8925	SD	2	effective	545	18.1667	1.49315	545	18.1667	1.49315	non	1	1	67	M	Ae	Lt-Ae	cT3	0	N0	M0	ⅡA	pT2	0	N0	M0	ⅠB	0-I	A	platium	adeno	AC	2	PS0	PS0	yes	yes
K10	75	30.7	18.4	35	18.7	17.2	-53.3333	-39.0879	PR	-6.52174	SD	1a	ineffective	4197	139.9	11.4986	1349	44.9667	3.69589	rec	1	0	53	M	Mt	Mt	cT3	5	N2	M0	ⅢB	pT2	5	N2	M0	ⅢA	III	A	taxane	SCC	SCC	2	PS0	PS0	yes	non
K6	45	21.2	18.5	35	13.2	10.1	-22.2222	-37.7358	PR	-45.4054	PR	1a	ineffective	4098	136.6	11.2274	3926	130.867	10.7562	rec	0	0	56	M	Ut	Ce-Ut	cT3	1	N1	M0	ⅢA	pT2	0	N0	M0	ⅠB	0-I	A	taxane	SCC	SCC	2	PS0	PS0	non	non
K67	84	38.2	30.1	50	29.5	17.2	-40.4762	-22.7749	SD	-42.8571	PR	1b	effective	1872	62.4	5.12877	1872	62.4	5.12877	non	1	1	71	M	Mt	Mt	cT3	2	N1	M0	ⅢA	pT1b	0	N0	M0	ⅠA	0-I	A	taxane	SCC	SCC	2	PS0	PS0	yes	non
C37	43	33.1	21.3	22.5	23.1	14.8	-47.6744	-30.2115	PR	-30.5164	PR	1a	ineffective	3279	109.3	8.98356	3279	109.3	8.98356	non	1	1	61	F	Mt	Mt	cT3	1	N1	M1	Ⅳ	pT3	0	N0	M1	Ⅳ	Ⅳ	A	platium	SCC	SCC	2	PS0	PS0	non	non
K97	55	24.7	18.2	40	15.9	9.6	-27.2727	-35.6275	PR	-47.2527	PR	1b	effective	1996	66.5333	5.46849	1996	66.5333	5.46849	non	1	1	77	M	Ut	Ce-Ut	cT3	0	N0	M0	ⅡA	pT3	0	N0	M0	ⅡA	II	A	taxane	SCC	SCC	2	PS0	PS0	yes	non
K83	98.8	49.6	30.5	60	32.2	18.7	-39.2713	-35.0806	PR	-38.6885	PR	2	effective	1822	60.7333	4.99178	1822	60.7333	4.99178	non	1	1	57	M	Lt	Lt-Ae	cT3	3	N2	M0	ⅢB	pT2	0	N0	M0	ⅠB	0-I	A	taxane	SCC	SCC	2	PS0	PS0	non	non
C34	41.5	32	21.9	20.5	26.9	12.7	-50.6024	-15.9375	SD	-42.0091	PR	1a	ineffective	3349	111.633	9.17534	3349	111.633	9.17534	non	1	1	55	M	Ae	Lt-Ae	cT3	1	N1	M0	ⅢA	pT3	1	N1	M0	ⅢA	III	A	platium	SCC	SCC	2	PS0	PS0	yes	non
T14	42	24	15.6	19	20.4	9.7	-54.7619	-15	SD	-37.8205	PR	2	effective	2010	67	5.50685	2010	67	5.50685	non	1	1	63	M	Ae	Lt-Ae	cT3	3	N2	M0	ⅢB	pT2	2	N1	M0	ⅡB	II	A	platium	SCC	SCC	2	PS0	PS0	yes	yes
C17	35	38.2	36.9	20	33	17.6	-42.8571	-13.6126	SD	-52.3035	PR	2	effective	3841	128.033	10.5233	3841	128.033	10.5233	non	1	1	65	M	Lt	Lt-Ae	cT3	10	N3	M1	Ⅳ	pT3	5	N2	M0	ⅢB	III	B	platium	SCC	SCC	2	PS0	PS0	non	non
K5	40	39.1	21.9	20	20.6	19.5	-50	-47.3146	PR	-10.9589	SD	1a	ineffective	1973	65.7667	5.40548	1973	65.7667	5.40548	non	0	0	79	M	Lt	Lt-Ae	cT3	1	N1	M0	ⅢA	pT3	0	N0	M0	ⅡA	II	A	taxane	SCC	SCC	2	PS1	PS1-2	yes	non
T78	31	13.7	7.5	17.5	11.8	3.6	-43.5484	-13.8686	SD	-52	PR	0	ineffective	661	22.0333	1.81096	661	22.0333	1.81096	non	1	1	77	M	Mt	Mt	cT3	1	N1	M0	ⅢA	pT3	1	N1	M0	ⅢA	III	A	platium	SCC	SCC	3	PS1	PS1-2	yes	non
K88	53.2	36.5	22.7	30	25.4	13.5	-43.609	-30.411	PR	-40.5286	PR	1a	ineffective	721	24.0333	1.97534	582	19.4	1.59452	rec	0	0	76	M	Mt	Mt	cT3	1	N1	M0	ⅢA	pT3	1	N1	M0	ⅢA	III	B	platium	SCC	SCC	2	PS0	PS0	non	non
T10	63	21.6	7.6	39	14.5	4.2	-38.0952	-32.8704	PR	-44.7368	PR	1a	ineffective	1713	57.1	4.69315	545	18.1667	1.49315	rec	0	0	69	M	Mt	Mt	cT3	0	N0	M0	ⅡA	pT3	1	N1	M0	ⅢA	III	B	platium	SCC	SCC	2	PS0	PS0	non	non
T43	47	22.4	13.9	23	21.5	6.6	-51.0638	-4.01786	SD	-52.518	PR	1b	effective	1616	53.8667	4.4274	1616	53.8667	4.4274	non	1	1	63	M	Lt	Lt-Ae	cT3	3	N2	M0	ⅢB	pT3	4	N2	M0	ⅢB	III	B	platium	SCC	SCC	2	PS1	PS1-2	non	yes
T12	73	34.3	10.7	27	21.9	9.8	-63.0137	-36.1516	PR	-8.41121	SD	1a	ineffective	489	16.3	1.33973	307	10.2333	0.841096	rec	0	0	64	M	Mt	Mt	cT3	6	N2	M0	ⅢB	pT3	3	N2	M0	ⅢB	III	B	platium	SCC	SCC	2	PS0	PS0	yes	non
T81	72	28.4	11.6	36	19.9	7.1	-50	-29.9296	SD	-38.7931	PR	1a	ineffective	622	20.7333	1.70411	126	4.2	0.345205	rec	1	0	63	M	Mt	Mt	cT3	6	N2	M0	ⅢB	pT3	1	N1	M0	ⅢA	III	A	platium	SCC	SCC	3	PS0	PS0	yes	non
C73	70	39.6	34.8	35.5	27.1	21.5	-49.2857	-31.5657	PR	-38.2184	PR	3	effective	936	31.2	2.56438	936	31.2	2.56438	non	1	1	67	M	Lt	Lt-Ae	cT3	2	N1	M0	ⅢA	pT0	1	N1	M0	ⅡB	II	A	platium	SCC	SCC	3	PS0	PS0	yes	non
K73	70	29.4	16.3	40	15.9	10.6	-42.8571	-45.9184	PR	-34.9693	PR	1a	ineffective	263	8.76667	0.720548	146	4.86667	0.4	rec	0	0	59	F	Mt	Mt	cT3	1	N1	M0	ⅢA	pT3	3	N2	M0	ⅢB	III	C	taxane	SCC	SCC	2	PS0	PS0	yes	non
K76	40	24.1	24.1	15	21.5	14.1	-62.5	-10.7884	SD	-41.4938	PR	1a	ineffective	2439	81.3	6.68219	2439	81.3	6.68219	non	1	1	63	M	Lt	Lt-Ae	cT3	0	N0	M0	ⅡA	pT2	0	N0	M0	ⅠB	0-I	A	taxane	SCC	SCC	2	PS0	PS0	non	non
K48	44	33.5	20.3	20	23.2	12.2	-54.5455	-30.7463	PR	-39.9015	PR	3	effective	2529	84.3	6.92877	2529	84.3	6.92877	non	0	0	70	M	Mt	Mt	cT3	4	N2	M0	ⅢB	pT0	1	N1	M0	ⅡB	II	A	taxane	SCC	SCC	1	PS0	PS0	non	non
T52	38	22.8	14.5	36	12	5.5	-5.26316	-47.3684	PR	-62.069	PR	1a	ineffective	288	9.6	0.789041	121	4.03333	0.331507	rec	0	0	78	M	Ut	Ce-Ut	cT3	2	N1	M0	ⅢA	pT3	0	N0	M0	ⅡA	II	A	platium	SCC	SCC	2	PS0	PS0	yes	non
T46	26	21.1	10.4	19	9.2	6	-26.9231	-56.3981	PR	-42.3077	PR	1a	ineffective	1413	47.1	3.87123	1413	47.1	3.87123	non	1	1	56	M	Lt	Lt-Ae	cT3	0	N0	M0	ⅡA	pT1b	0	N0	M0	ⅠA	0-I	A	platium	carcinosarcoma	other	2	PS0	PS0	non	non
K85	45.6	66.3	41.2	25	38.5	23.7	-45.1754	-41.9306	PR	-42.4757	PR	1a	ineffective	149	4.96667	0.408219	140	4.66667	0.383562	rec	0	0	73	M	Ae	Lt-Ae	cT3	1	N1	M0	ⅢA	pT3	0	N0	M0	ⅡA	II	A	taxane	SCC	SCC	3	PS1	PS1-2	yes	non
T30	46	20.4	16.7	32.5	10.9	7.8	-29.3478	-46.5686	PR	-53.2934	PR	1a	ineffective	268	8.93333	0.734247	140	4.66667	0.383562	rec	0	0	59	M	Mt	Mt	cT3	2	N1	M0	ⅢA	pT3	1	N1	M0	ⅢA	III	A	platium	SCC	SCC	1	PS1	PS1-2	yes	non
T33	72	17.6	15.1	50	7.4	9	-30.5556	-57.9545	PR	-40.3974	PR	1b	effective	1836	61.2	5.03014	1836	61.2	5.03014	non	1	1	70	M	Ut	Ce-Ut	cT3	3	N2	M0	ⅢB	pT1b	3	N2	M0	ⅢA	III	A	platium	SCC	SCC	2	PS1	PS1-2	non	non
C57	52.2	41.1	31.2	31.2	24.2	15.2	-40.2299	-41.1192	PR	-51.2821	PR	1a	ineffective	2579	85.9667	7.06575	2579	85.9667	7.06575	non	1	1	70	M	Ae	Lt-Ae	cT3	7	N3	M0	ⅢC	pT3	0	N0	M0	ⅡA	II	A	platium	SCC	SCC	2	PS0	PS0	non	non
K34	55	32.5	30.6	35	19.7	13.5	-36.3636	-39.3846	PR	-55.8824	PR	3	effective	1812	60.4	4.96438	1812	60.4	4.96438	non	1	1	68	M	Mt	Mt	cT3	2	N1	M0	ⅢA	pT0	1	N1	M0	ⅡB	II	A	taxane	SCC	SCC	1	PS0	PS0	yes	non
K144	25	35.1	25.9	18.8	24.4	8.3	-24.8	-30.4843	PR	-67.9537	PR	2	effective	258	8.6	0.706849	0	0	0	遺残	1		80	M	Mt	Mt	cT3	7	N3	M0	ⅢC	pT1b	0	N0	M0	ⅠA	0-I	C	platium	SCC	SCC	2	PS1	PS1-2	yes	yes
T98	31	13.7	6.6	11.5	8	4.8	-62.9032	-41.6058	PR	-27.2727	SD	1a	ineffective	373	12.4333	1.02192	373	12.4333	1.02192	non	1	1	75	M	Mt	Mt	cT3	5	N2	M0	ⅢB	pT2	0	N0	M0	ⅠB	0-I	A	platium	lymphoepitelial carcinoma	other	3	PS1	PS1-2	non	non
T21	43	17.7	7.9	28.5	10.3	3.1	-33.7209	-41.8079	PR	-60.7595	PR	1a	ineffective	1801	60.0333	4.93425	1801	60.0333	4.93425	non	1	1	71	M	Mt	Mt	cT3	4	N2	M0	ⅢB	pT2	0	N0	M0	ⅠB	0-I	A	platium	SCC	SCC	3	PS1	PS1-2	non	non
T20	22	14.4	6.2	11.5	9.5	2.7	-47.7273	-34.0278	PR	-56.4516	PR	1a	ineffective	531	17.7	1.45479	247	8.23333	0.676712	rec	0	0	70	M	Mt	Mt	cT3	5	N2	M0	ⅢB	pT2	7	N3	M1(104)	IV	Ⅳ	B	platium	SCC	SCC	2	PS1	PS1-2	yes	non
K61	75	47.7	33.1	30	30.9	18.8	-60	-35.2201	PR	-43.2024	PR	1a	ineffective	725	24.1667	1.9863	92	3.06667	0.252055	rec	0	0	61	M	Lt	Lt-Ae	cT3	2	N1	M0	ⅢA	pT2	3	N2	M0	ⅢA	III	A	taxane	SCC	SCC	2	PS0	PS0	yes	yes
K112	30	24.4	19.9	10	18.4	11.6	-66.6667	-24.5902	SD	-41.7085	PR	1b	effective	1489	49.6333	4.07945	1489	49.6333	4.07945	non	1	1	64	M	Mt	Mt	cT3	0	N0	M0	ⅡA	pT1b	0	N0	M0	ⅠA	0-I	A	platium	SCC	SCC	2	PS0	PS0	non	non
K140	85	27.3	23.1	20	21.2	17.4	-76.4706	-22.3443	SD	-24.6753	SD	1a	ineffective	469	15.6333	1.28493	355	11.8333	0.972603	rec	1	0	67	M	Mt	Mt	cT3	1	N1	M0	ⅢA	pT3	2	N1	M0	ⅢA	III	A	platium	SCC	SCC	2	PS0	PS0	non	non
K99	70	37.5	30.8	25	23.2	19.1	-64.2857	-38.1333	PR	-37.987	PR	1b	effective	467	15.5667	1.27945	0	0	0	遺残	0	0	67	M	Lt	Lt-Ae	cT3	6	N2	M0	ⅢB	pT3	7	N3	M1肝	IV	Ⅳ	C	taxane	SCC	SCC	2	PS0	PS0	non	non
T18	32	20.1	9.5	18	9.4	4.8	-43.75	-53.2338	PR	-49.4737	PR	1a	ineffective	1212	40.4	3.32055	366	12.2	1.00274	rec	0	0	55	M	Ut	Ce-Ut	cT3	1	N1	M0	ⅢA	pT3	6	N2	M0	ⅢB	III	B	platium	SCC	SCC	2	PS1	PS1-2	non	non
K43	65	24.8	15.9	35	9.8	9.8	-46.1538	-60.4839	PR	-38.3648	PR	2	effective	1906	63.5333	5.22192	1906	63.5333	5.22192	non	1	1	57	M	Mt	Mt	cT3	3	N2	M0	ⅢB	pT3	0	N0	M0	ⅡA	II	A	taxane	SCC	SCC	1	PS0	PS0	non	non
K50	75	60.1	46.1	25	35.9	29.5	-66.6667	-40.2662	PR	-36.0087	PR	2	effective	2781	92.7	7.61918	2781	92.7	7.61918	non	1	1	73	F	Lt	Lt-Ae	cT3	6	N2	M0	ⅢB	pT3	0	N0	M0	ⅡA	II	A	taxane	SCC	SCC	2	PS2	PS1-2	non	non
K121	72.2	41.7	24.2	35	22.3	11.8	-51.5235	-46.5228	PR	-51.2397	PR	1a	ineffective	1327	44.2333	3.63562	1327	44.2333	3.63562	non	1	1	64	M	Mt	Mt	cT3	7	N3	M0	ⅢC	pT3	0	N0	M0	ⅡA	II	A	platium	SCC	SCC	2	PS0	PS0	non	non
T70	84	22.7	6.1	30.5	13.3	3.5	-63.6905	-41.4097	PR	-42.623	PR	1a	ineffective	740	24.6667	2.0274	740	24.6667	2.0274	non	1	1	70	M	Mt	Mt	cT3	2	N1	M0	ⅢA	pT1b	0	N0	M0	ⅠA	0-I	A	platium	SCC	SCC	2	PS0	PS0	yes	non
C12	110	48.3	37.9	103	22.4	10.6	-6.36364	-53.6232	PR	-72.0317	PR	1b	effective	2411	80.3667	6.60548	2394	79.8	6.5589	rec	0	0	65	F	Mt	Mt	cT3	6	N2	M1	Ⅳ	pT3	1	N1	M0	ⅢA	III	B	platium	SCC	SCC	3	PS1	PS1-2	non	non
K51	45	65	47.6	10	65.8	25.4	-77.7778	1.23077	SD	-46.6387	PR	1a	ineffective	2443	81.4333	6.69315	2443	81.4333	6.69315	non	1	1	59	F	Ae	Lt-Ae	cT3	2	N1	M0	ⅢA	pT3	0	N0	M0	ⅡA	II	A	taxane	SCC	SCC	1	PS0	PS0	yes	non
C75	71.5	40.5	27.6	31	21.5	14	-56.6434	-46.9136	PR	-49.2754	PR	2	effective	817	27.2333	2.23836	817	27.2333	2.23836	non	1	1	67	M	Lt	Lt-Ae	cT3	6	N2	M0	ⅢB	pT1b	0	N0	M0	ⅠA	0-I	A	taxane	adeno	AC	3	PS1	PS1-2	yes	non
T57	48	30.9	10.6	29	17.1	3.7	-39.5833	-44.6602	PR	-65.0943	PR	1b	effective	975	32.5	2.67123	975	32.5	2.67123	non	1	1	78	M	Mt	Mt	cT3	3	N2	M0	ⅢB	pT2	0	N0	M0	ⅠB	0-I	A	platium	carcinosarcoma	other	3	PS0	PS0	non	non
T65	73	40.5	26.7	43	15.6	13.1	-41.0959	-61.4815	PR	-50.9363	PR	2	effective	874	29.1333	2.39452	874	29.1333	2.39452	non	1	1	67	M	Lt	Lt-Ae	cT3	2	N1	M0	ⅢA	pT1b	0	N0	M0	ⅠA	0-I	A	platium	SCC	SCC	2	PS0	PS0	non	non
K142	56	26.4	16.1	15	18.3	9.4	-73.2143	-30.6818	PR	-41.6149	PR	1a	ineffective	392	13.0667	1.07397	392	13.0667	1.07397	non	1	1	58	M	Lt	Lt-Ae	cT3	3	N2	M0	ⅢB	pT3	7	N3	M0	IIIC	III	A	platium	SCC	SCC	2	PS0	PS0	non	non
C41	60.5	34.4	27.4	23	24.3	11	-61.9835	-29.3605	SD	-59.854	PR	2	effective	3190	106.333	8.73973	3190	106.333	8.73973	non	1	1	71	M	Mt	Mt	cT3	4	N2	M0	ⅢB	pT1b	0	N0	M0	ⅠA	0-I	A	platium	NEC	other	2	PS0	PS0	non	non
T99	55	32	11.2	34	15.9	3.9	-38.1818	-50.3125	PR	-65.1786	PR	2	effective	262	8.73333	0.717808	262	8.73333	0.717808	non	1	1	68	M	Mt	Mt	cT3	3	N2	M0	ⅢB	pT1a	0	N0	M0	ⅠA	0-I	A	platium	SCC	SCC	2	PS1	PS1-2	non	non
K13	75	23.7	18.5	20	18.8	9.3	-73.3333	-20.6751	SD	-49.7297	PR	1a	ineffective	2335	77.8333	6.39726	918	30.6	2.51507	rec	0	0	71	F	Ut	Ce-Ut	cT3	4	N2	M0	ⅢB	pT2	4	N2	M0	ⅢA	III	A	taxane	SCC	SCC	2	PS0	PS0	non	non
K26	40	29.6	19.8	10	18.2	13.5	-75	-38.5135	PR	-31.8182	PR	1a	ineffective	705	23.5	1.93151	569	18.9667	1.5589	rec	0	0	76	M	Lt	Lt-Ae	cT3	3	N2	M0	ⅢB	pT2	9	N3	M0	ⅢC	III	B	taxane	SCC	SCC	2	PS1	PS1-2	non	non
C77	48.5	28	16.4	12	27	7.2	-75.2577	-3.57143	SD	-56.0976	PR	3	effective	647	21.5667	1.7726	647	21.5667	1.7726	non	1	1	79	M	Lt	Lt-Ae	cT3	2	N1	M0	ⅢA	pT0	0	N0	M0	0	0-I	A	platium	SCC	SCC	3	PS1	PS1-2	yes	non
T73	50	23.5	11.1	24	10.4	5.4	-52	-55.7447	PR	-51.3514	PR	0	ineffective	780	26	2.13699	780	26	2.13699	non	1	1	70	M	Lt	Lt-Ae	cT3	1	N1	M0	ⅢA	pT2	0	N0	M0	ⅠB	0-I	A	platium	SCC	SCC	3	PS0	PS0	yes	non
C66	110	20.8	20.8	19.5	18.6	13.3	-82.2727	-10.5769	SD	-36.0577	PR	1a	ineffective	1171	39.0333	3.20822	1171	39.0333	3.20822	non	1	1	73	M	Lt	Lt-Ae	cT3	2	N1	M0	ⅢA	pT1b	0	N0	M0	ⅠA	0-I	A	platium	SCC	SCC	1	PS0	PS0	yes	non
T88	51	29.9	12.2	25.5	9.7	7.5	-50	-67.5585	PR	-38.5246	PR	1a	ineffective	538	17.9333	1.47397	128	4.26667	0.350685	rec	1	0	70	M	Mt	Mt	cT3	4	N2	M0	ⅢB	pT3	4	N2	M0	ⅢB	III	A	platium	SCC	SCC	2	PS1	PS1-2	yes	non
K9	50	35.1	27.4	25	16.7	10.4	-50	-52.4217	PR	-62.0438	PR	3	effective	2144	71.4667	5.87397	2144	71.4667	5.87397	non	1	1	70	M	Lt	Lt-Ae	cT3	1	N1	M0	ⅢA	pT0	0	N0	M0	0	0-I	A	taxane	adeno	AC	2	PS1	PS1-2	non	non
K28	70	40	35	15	29.6	19.6	-78.5714	-26	SD	-44	PR	2	effective	1030	34.3333	2.82192	1030	34.3333	2.82192	non	1	1	70	M	Lt	Lt-Ae	cT3	2	N1	M0	ⅢA	pT2	0	N0	M0	ⅠB	0-I	A	taxane	SCC	SCC	2	PS0	PS0	non	non
T35	37	17.5	11.3	17	6.8	5.6	-54.0541	-61.1429	PR	-50.4425	PR	3	effective	1689	56.3	4.6274	1689	56.3	4.6274	non	1	1	66	M	Ae	Lt-Ae	cT3	2	N1	M0	ⅢA	pT3	0	N0	M0	ⅡA	II	A	platium	SCC	SCC	2	PS1	PS1-2	non	non
T58	81	22.2	18.6	69	8.3	5.1	-14.8148	-62.6126	PR	-72.5806	PR	3	effective	1126	37.5333	3.08493	1126	37.5333	3.08493	non	1	1	50	F	Lt	Lt-Ae	cT3	6	N2	M0	ⅢB	pT0	0	N0	M0	0	0-I	A	platium	SCC	SCC	2	PS0	PS0	non	yes
T08	72	33.8	7.7	29.5	13.8	3.7	-59.0278	-59.1716	PR	-51.9481	PR	2	effective	3477	115.9	9.52603	3477	115.9	9.52603	non	1	1	63	M	Mt	Mt	cT3	6	N2	M0	ⅢB	pT2	1	N1	M0	ⅡB	II	A	platium	SCC	SCC	2	PS0	PS0	yes	non
K113	30	18.5	16.3	5	12.2	11.8	-83.3333	-34.0541	PR	-27.6074	SD	2	effective	1457	48.5667	3.99178	1457	48.5667	3.99178	non	1	1	68	M	Lt	Lt-Ae	cT3	0	N0	M0	ⅡA	pT2	4	N2	M0	ⅢA	III	A	taxane	SCC	SCC	1	PS0	PS0	non	non
C15	80.5	32.8	21.3	13	25.4	13	-83.8509	-22.561	SD	-38.9671	PR	2	effective	4091	136.367	11.2082	4091	136.367	11.2082	non	1	1	57	M	Mt	Mt	cT3	4	N2	M1	Ⅳ	pT2	2	N1	M0	ⅡB	II	A	platium	SCC	SCC	2	PS0	PS0	non	non
C46	43.5	31.5	28.2	8	24.8	14.2	-81.6092	-21.2698	SD	-49.6454	PR	2	effective	2155	71.8333	5.90411	2155	71.8333	5.90411	non	1	1	73	M	Mt	Mt	cT3	1	N1	M0	ⅢA	pT2	0	N0	M0	ⅠB	0-I	A	platium	SCC	SCC	2	PS1	PS1-2	yes	non
T22	52	23	14.6	35.5	12	2.9	-31.7308	-47.8261	PR	-80.137	PR	1b	effective	1976	65.8667	5.4137	1976	65.8667	5.4137	non	1	1	71	M	Lt	Lt-Ae	cT3	2	N1	M0	ⅢA	pT3	0	N0	M0	ⅡA	II	A	platium	basaloid	other	3	PS1	PS1-2	non	non
K104	49.4	33	29.9	25	13	9.7	-49.3927	-60.6061	PR	-67.5585	PR	3	effective	1741	58.0333	4.76986	1741	58.0333	4.76986	non	1	1	72	M	Lt	Lt-Ae	cT3	1	N1	M0	ⅢA	pT0	0	N0	M0	0	0-I	A	platium	SCC	SCC	2	PS0	PS0	non	non
K105	90	39.7	24.7	45	12.4	8.1	-50	-68.7657	PR	-67.2065	PR	3	effective	1712	57.0667	4.69041	936	31.2	2.56438	rec	1	0	61	M	Mt	Mt	cT3	2	N1	M0	ⅢA	pT0	1	N1	M0	ⅡB	II	A	taxane	SCC	SCC	2	PS0	PS0	non	non
K81	125	53.7	36.9	50	17.8	13.1	-60	-66.8529	PR	-64.4986	PR	1a	ineffective	1283	42.7667	3.51507	119	3.96667	0.326027	rec	1	0	73	M	Mt	Mt	cT3	1	N1	M0	ⅢA	pT3	5	N2	M1(11p)	IV	Ⅳ	B	platium	SCC	SCC	2	PS0	PS0	yes	non
K102	40	23.8	23.1	20	9.7	5.3	-50	-59.2437	PR	-77.0563	PR	1a	ineffective	1796	59.8667	4.92055	1796	59.8667	4.92055	non	1	1	71	M	Mt	Mt	cT3	0	N0	M0	ⅡA	pT1b	1	N1	M0	ⅡB	II	A	platium	SCC	SCC	2	PS0	PS0	non	non
K4	55	30.2	25.3	20	14.3	6.6	-63.6364	-52.649	PR	-73.913	PR	3	effective	3960	132	10.8493	3960	132	10.8493	non	1	1	75	M	Mt	Mt	cT3	1	N1	M0	ⅢA	pT0	0	N0	M0	0	0-I	A	taxane	SCC	SCC	1	PS0	PS0	non	non
K59	90	39.8	30.5	25	17.2	10.7	-72.2222	-56.7839	PR	-64.918	PR	2	effective	2160	72	5.91781	2160	72	5.91781	non	1	1	74	M	Mt	Mt	cT3	5	N2	M0	ⅢB	pT2	1	N1	M0	ⅡB	II	A	taxane	SCC	SCC	2	PS0	PS0	yes	non
T86	44	17.6	16.4	18	8.3	3.3	-59.0909	-52.8409	PR	-79.878	PR	1a	ineffective	486	16.2	1.33151	486	16.2	1.33151	non	1	1	61	F	Mt	Mt	cT3	0	N0	M1(104)	Ⅳ	pT3	0	N0	M0	ⅡA	II	A	platium	SCC	SCC	1	PS0	PS0	non	non
K41	70	38.9	22.7	20	13.7	6.9	-71.4286	-64.7815	PR	-69.6035	PR	1b	effective	3261	108.7	8.93425	188	6.26667	0.515068	rec	1	0	58	M	Mt	Mt	cT3	5	N2	M0	ⅢB	pT3	1	N1	M0	ⅢA	III	A	taxane	SCC	SCC	1	PS0	PS0	yes	non
T71	76.5	30.2	14.7	12.5	7.8	4.7	-83.6601	-74.1722	PR	-68.0272	PR	1b	effective	772	25.7333	2.11507	772	25.7333	2.11507	non	1	1	63	F	Lt	Lt-Ae	cT3	4	N2	M0	ⅢB	pT2	0	N0	M0	ⅠB	0-I	A	platium	SCC	SCC	3	PS0	PS0	non	non
K65	85	44.7	23.6	10	11.9	8.9	-88.2353	-73.3781	PR	-62.2881	PR	1a	ineffective	2959	98.6333	8.10685	2959	98.6333	8.10685	non	1	1	59	M	Mt	Mt	cT3	6	N2	M1(16b1)	IV	pT2	4	N2	M0	ⅢA	III	A	taxane	SCC	SCC	1	PS0	PS0	yes	non
K72	110	36.8	26	5	13.1	8.4	-95.4545	-64.4022	PR	-67.6923	PR	2	effective	2266	75.5333	6.20822	2266	75.5333	6.20822	non	1	1	73	M	Mt	Mt	cT3	1	N1	M0	ⅢA	pT2	0	N0	M0	ⅠB	0-I	A	taxane	SCC	SCC	2	PS1	PS1-2	yes	non
T32	96	28.4	18.4	1	11.4	6.1	-98.9583	-59.8592	PR	-66.8478	PR	1b	effective	1741	58.0333	4.76986	1741	58.0333	4.76986	non	1	1	67	M	Mt	Mt	cT3	2	N1	M0	ⅢA	pT2	4	N2	M0	ⅢA	III	A	platium	SCC	SCC	3	PS1	PS1-2	non	non
K93	25	26.7	17.8	15	0	0	-40	-100	PR	-100	PR	2	effective	1949	64.9667	5.33973	1949	64.9667	5.33973	non	1	1	70	M	Mt	Mt	cT3	3	N2	M1(104)	IV	pT1b	6	N2	M1(104)	IV	Ⅳ	B	taxane	SCC	SCC	2	PS0	PS0	yes	non
T25	32	9	17.5	0	0	0	-100	-100	PR	-100	PR	2	effective	1959	65.3	5.36712	258	8.6	0.706849	rec	1	0	66	M	Mt	Mt	cT3	1	N1	M0	ⅢA	pT2	0	N0	M0	ⅠB	0-I	A	platium	SCC	SCC	2	PS1	PS1-2	yes	non
T40	32	13.8	6.8	0	0	0	-100	-100	PR	-100	PR	2	effective	1497	49.9	4.10137	1497	49.9	4.10137	non	1	1	76	M	Ae	Lt-Ae	cT3	5	N2	M0	ⅢB	pT1b	4	N2	M0	ⅢA	III	A	platium	SCC	SCC	2	PS1	PS1-2	non	non
T74	38	23.3	21.6	0	0	0	-100	-100	PR	-100	PR	2	effective	728	24.2667	1.99452	728	24.2667	1.99452	non	0	0	76	M	Lt	Lt-Ae	cT3	3	N2	M0	ⅢB	pT1a	0	N0	M0	ⅠA	0-I	A	platium	SCC	SCC	2	PS0	PS0	yes	non
K27	40	24	17.4	0	0	0	-100	-100	PR	-100	PR	2	effective	1060	35.3333	2.90411	1060	35.3333	2.90411	non	1	1	73	M	Ut	Ce-Ut	cT3	3	N2	M0	ⅢB	pT2	0	N0	M0	ⅠB	0-I	A	taxane	SCC	SCC	2	PS0	PS0	non	non
T38	51	19.5	12.5	0	0	0	-100	-100	PR	-100	PR	2	effective	1662	55.4	4.55342	1662	55.4	4.55342	non	1	1	69	F	Lt	Lt-Ae	cT3	2	N1	M0	ⅢA	pT2	1	N1	M0	ⅡB	II	B	platium	SCC	SCC	2	PS1	PS1-2	non	non
T67	62	30.6	20.8	0	0	0	-100	-100	PR	-100	PR	2	effective	790	26.3333	2.16438	790	26.3333	2.16438	non	1	1	74	M	Lt	Lt-Ae	cT3	1	N1	M0	ⅢA	pT1a	0	N0	M0	ⅠA	0-I	A	platium	SCC	SCC	2	PS0	PS0	non	non
K89	42	41.8	27	15	0	0	-64.2857	-100	PR	-100	PR	1a	ineffective	490	16.3333	1.34247	155	5.16667	0.424658	rec	0	0	65	M	Lt	Lt-Ae	cT3	4	N2	M0	ⅢB	pT3	2	N1	M0	ⅢA	III	A	taxane	SCC	SCC	1	PS0	PS0	non	non
K18	75	24	11.3	0	0	0	-100	-100	PR	-100	PR	1a	ineffective	2291	76.3667	6.27671	391	13.0333	1.07123	rec	0	0	65	M	Mt	Mt	cT3	2	N1	M0	ⅢA	pT3	11	N3	M0	IIIC	III	B	taxane	SCC	SCC	2	PS0	PS0	yes	non
T02	24	16.5	7.1	0	0	0	-100	-100	PR	-100	PR	1b	effective	195	6.5	0.534247	64	2.13333	0.175342	rec	0	0	69	M	Lt	Lt-Ae	cT3	1	N1	M0	ⅢA	pT4a	3	N2	M0	ⅢC	III	C	platium	SCC	SCC	3	PS0	PS0	non	yes
T79	45	10.3	7.4	0	0	0	-100	-100	PR	-100	PR	1b	effective	533	17.7667	1.46027	533	17.7667	1.46027	non	1	1	73	F	Mt	Mt	cT3	2	N1	M0	ⅢA	pT1b	0	N0	M0	ⅠA	0-I	A	platium	basaloid	other	2	PS1	PS1-2	yes	non
T07	51	15.6	7.8	0	0	0	-100	-100	PR	-100	PR	1b	effective	3590	119.667	9.83562	3590	119.667	9.83562	non	1	1	51	M	Mt	Mt	cT3	6	N2	M0	ⅢB	pT3	2	N1	M0	ⅢA	III	B	platium	SCC	SCC	2	PS0	PS0	non	non
K128	85	42.3	30.5	0	16.6	7	-100	-60.7565	PR	-77.0492	PR	1a	ineffective	1077	35.9	2.95068	1077	35.9	2.95068	non	1	1	68	F	Mt	Mt	cT3	2	N1	M0	ⅢA	pT3	0	N0	M0	ⅡA	II	A	platium	SCC	SCC	2	PS0	PS0	non	non
K141	40	30.7	21.1	0	14.9	9.4	-100	-51.4658	PR	-55.4502	PR	1b	effective	445	14.8333	1.21918	445	14.8333	1.21918	non	1	1	75	M	Mt	Mt	cT3	4	N2	M0	ⅢB	pT2	0	N0	M0	ⅠB	0-I	A	platium	SCC	SCC	2	PS0	PS0	non	non
T13	20	12.9	4.6	0	8.5	3.8	-100	-34.1085	PR	-17.3913	SD	3	effective	2068	68.9333	5.66575	2068	68.9333	5.66575	non	1	1	63	M	Ae	Lt-Ae	cT3	1	N1	M0	ⅢA	pT0	0	N0	M0	0	0-I	A	platium	SCC	SCC	2	PS0	PS0	non	non
K114	15	9.8	9.5	20	12.8	10	33.3333	30.6122	PD	5.26316	SD	1a	ineffective	533	17.7667	1.46027	447	14.9	1.22466	rec	0	0	58	M	Ut	Ce-Ut	cT3	5	N2	M1(104, 106pre)	IV	pT2	1	N1	M0	ⅡB	II	B	platium	SCC	SCC	1	PS0	PS0	non	non
C71	19.5	26.1	11.4	16	22.1	14.2	-17.9487	-15.3257	SD	24.5614	PD	0	ineffective	440	14.6667	1.20548	163	5.43333	0.446575	rec	0	0	70	M	Mt	Mt	cT3	0	N0	M0	ⅡA	pT3	0	N0	M0	ⅡA	II	A	platium	SCC	SCC	2	PS0	PS0	yes	non
C68	45.9	33.3	25.8	44.8	25	28.2	-2.39651	-24.9249	SD	9.30233	SD	1a	ineffective	1375	45.8333	3.76712	1229	40.9667	3.36712	non	1	1	58	M	Ae	Lt-Ae	cT4a	2	N1	M0	ⅢC	pT3	0	N0	M0	ⅡA	II	C	taxane	adeno	AC	2	PS0	PS0	yes	non
C62	55.5	38	33.3	58	31.5	25.4	4.5045	-17.1053	SD	-23.7237	SD	1a	ineffective	2014	67.1333	5.51781	286	9.53333	0.783562	rec	1	0	73	M	Ae	Lt-Ae	cT4a	5	N2	M0	ⅢC	pT3	1	N1	M0	ⅢA	III	A	taxane	adeno	AC	3	PS0	PS0	non	non
C2	60	24.7	23.5	40	25.1	22.9	-33.3333	1.61943	SD	-2.55319	SD	1a	ineffective	5558	185.267	15.2274	5558	185.267	15.2274	non	1	1	55	M	Ae	Lt-Ae	cT4a	12	N3	M0	ⅢC	pT3	1	N1	M0	ⅢA	III	A	platium	SCC	SCC	3	PS1	PS1-2	yes	non
C32	92.5	42.6	32	64.5	38.7	32.5	-30.2703	-9.15493	SD	1.5625	SD	0	ineffective	3405	113.5	9.32877	2832	94.4	7.7589	rec	1	0	60	M	Lt	Lt-Ae	cT4a	7	N3	M0	ⅢC	pT3	4	N2	M0	ⅢB	III	A	platium	SCC	SCC	2	PS0	PS0	yes	non
C72	44.9	22.3	19.7	28.7	58.2	7.5	-36.0802	160.987	PD	-61.9289	PR	2	effective	852	28.4	2.33425	852	28.4	2.33425	non	1	1	78	M	Ae	Lt-Ae	cT4a	2	N1	M0	ⅢC	pT1b	0	N0	M0	ⅠA	0-I	A	platium	adeno	AC	2	PS0	PS0	non	non
C30	84	67.9	40	58	48.2	33.5	-30.9524	-29.0133	SD	-16.25	SD	1a	ineffective	452	15.0667	1.23836	452	15.0667	1.23836	rec	0	0	64	M	Ae	Lt-Ae	cT4a	7	N3	M0	ⅢC	pT3	11	N3	M0	ⅢC	III	B	platium	SCC	SCC	2	PS0	PS0	yes	yes
C64	53	39.3	35.8	44	25.4	19.1	-16.9811	-35.369	PR	-46.648	PR	1a	ineffective	1739	57.9667	4.76438	798	26.6	2.1863	rec	0	0	68	M	Ae	Lt-Ae	cT4a	5	N2	M0	ⅢC	pT2	1	N1	M0	ⅡB	II	A	taxane	adeno	AC	2	PS0	PS0	yes	non
C82	79	44.5	43.1	17.5	20.4	11.2	-77.8481	-54.1573	PR	-74.0139	PR	3	effective	390	13	1.06849	390	13	1.06849	non	1	1	78	M	Lt	Lt-Ae	cT4a	6	N2	M0	ⅢC	pT0	0	N0	M0	0	0-I	A	platium	adeno	AC	2	PS1	PS1-2	non	non
C10	50	46.1	21.8	49	33.2	21.3	-2	-27.9826	SD	-2.29358	SD	1a	ineffective	263	8.76667	0.720548	71	2.36667	0.194521	rec	0	0	70	M	Mt	Mt	cT4b	2	N1	M0	ⅢC	pT3	4	N2	M0	ⅢB	III	A	platium	SCC	SCC	2	PS0	PS0	yes	non
C13	48.5	44.4	26.3	29	18.7	16.3	-40.2062	-57.8829	PR	-38.0228	PR	1b	effective	1936	64.5333	5.30411	211	7.03333	0.578082	rec	0	0	66	M	Ce	Ce-Ut	cT4b	6	N2	M1	ⅢC	pT4	7	N3	M1	Ⅳ	Ⅳ	B	platium	SCC	SCC	2	PS0	PS0	yes	non
